# Supplementary material for: Integrative Analysis of Epigenome and Transcriptome Data Reveals Aberrantly Methylated Promoters and Enhancers in Hepatocellular Carcinoma
Source: Front Oncol. 2021 Nov 10;11:769390. doi: 10.3389/fonc.2021.769390 (PMC8631276; doi:10.3389/fonc.2021.769390)
Supplement: Supplementary file 1 [file DataSheet_1.zip]

Archive with 8 entries (8 files):
- Supplementary Figure 1.tif
- __MACOSX/._Supplementary Figure 1.tif
- Supplementary Figure 4.tif
- __MACOSX/._Supplementary Figure 4.tif
- Supplementary Figure 3.tif
- __MACOSX/._Supplementary Figure 3.tif
- Supplementary Figure 2.tif
- __MACOSX/._Supplementary Figure 2.tif
