# Supplementary material for: Integrative Analysis of Epigenome and Transcriptome Data Reveals Aberrantly Methylated Promoters and Enhancers in Hepatocellular Carcinoma
Source: Front Oncol. 2021 Nov 10;11:769390. doi: 10.3389/fonc.2021.769390 (PMC8631276; doi:10.3389/fonc.2021.769390)
Supplement: Supplementary file 3 [file DataSheet_3.xlsx]

## Sheet: Table S3.1
Table S3.1 The clinical relevance of promoter and enhancer-like DMR-DEGs at expression level
Gene	DMRType	pairType	LFC.median	OS.HR.expr	OS.pvalue.expr	OS.effect	PFS.HR.expr	PFS.pvalue.expr	PFS.effect	mean.expr.stageI	mean.expr.stageII	mean.expr.stageIII	stage.pvalue.expr	Stage.effect
LXN	Promoter	HyperDown	0.08	0.94	0.53	N.S.	0.91	0.34	N.S.	5.75	5.82	5.67	0.78	N.S.
BST1	Promoter	HyperDown	-0.63	0.92	0.35	N.S.	0.88	0.18	N.S.	5.36	5.54	4.98	0.05	Inverse
ZNF57	Promoter	HypoUp	1.24	0.99	0.92	N.S.	0.98	0.83	N.S.	6.23	6.28	6.41	0.49	N.S.
SLC22A1	Promoter	HyperDown	-3.7	0.76	0.0052	Favorable	0.79	0.02	Favorable	10.74	9.05	8.34	5e-07	Inverse
SPSB1	Promoter	HypoUp	1.2	1.01	0.92	N.S.	0.98	0.84	N.S.	9.91	10.11	9.81	0.16	N.S.
SFN	Promoter	HypoUp	5.33	1.23	0.11	N.S.	1.22	0.11	N.S.	7.08	8.48	8.07	0.0049	Positive
TRIM22	Promoter	HyperDown	-0.28	0.87	0.16	N.S.	0.89	0.22	N.S.	8.8	8.48	8.48	0.17	N.S.
H2AFJ	Promoter	HypoUp	0.92	0.94	0.52	N.S.	0.96	0.67	N.S.	10.71	10.74	10.72	0.98	N.S.
ACOT4	Promoter	HypoUp	0.11	0.89	0.21	N.S.	0.95	0.6	N.S.	8.34	8.24	7.83	0.00078	Inconsistent
CA2	Promoter	HyperDown	-1.57	0.92	0.42	N.S.	0.96	0.68	N.S.	10.23	9.8	9.62	0.0085	Inverse
ZNF7	Promoter	HypoUp	1.41	1.15	0.22	N.S.	1.13	0.28	N.S.	8.72	8.85	8.74	0.28	N.S.
TACSTD2	Promoter	HyperDown	-2.91	1.02	0.84	N.S.	1	0.99	N.S.	4	4.7	5.04	0.043	Inconsistent
SLC16A1	Promoter	HypoUp	0.77	1.1	0.32	N.S.	1.11	0.26	N.S.	10.87	10.88	10.95	0.86	N.S.
TOLLIP	Promoter	HypoUp	0.47	0.96	0.66	N.S.	0.98	0.87	N.S.	11.99	11.84	11.76	0.0025	Inconsistent
CNPY2	Promoter	HypoUp	1.11	1.14	0.16	N.S.	1.16	0.11	N.S.	11.4	11.5	11.4	0.34	N.S.
MKRN3	Promoter	HypoUp	3.9	0.97	0.77	N.S.	1	0.99	N.S.	-0.04	0.27	-0.75	0.63	N.S.
SIGLEC7	Promoter	HypoDown	-0.93	1.03	0.83	N.S.	0.97	0.77	N.S.	4.86	4.91	4.76	0.79	N.S.
RSPH9	Promoter	HyperUp	1.25	1.09	0.38	N.S.	1	0.98	N.S.	-2.39	-0.99	-1.21	0.089	N.S.
MOGAT3	Promoter	HypoUp	2.22	1.09	0.42	N.S.	1.12	0.26	N.S.	7.94	7.57	7.14	0.19	N.S.
LRRC4	Promoter	HyperDown	-1.4	0.78	0.031	Favorable	0.8	0.04	Favorable	3.74	3.42	3.77	0.11	N.S.
GRHL2	Promoter	HyperDown	-2.49	0.99	0.95	N.S.	0.9	0.27	N.S.	-1.78	-2.48	-1.11	0.46	N.S.
ARNT	Promoter	HypoUp	1.16	0.95	0.54	N.S.	0.92	0.36	N.S.	10.8	10.79	10.73	0.71	N.S.
GABPB2	Promoter	HypoUp	1.56	0.98	0.85	N.S.	0.9	0.29	N.S.	6.22	6.4	6.16	0.18	N.S.
CDC42SE1	Promoter	HypoUp	1.53	1.1	0.31	N.S.	1.01	0.88	N.S.	10.43	10.46	10.5	0.7	N.S.
CGN	Promoter	HypoUp	0.44	0.87	0.095	N.S.	0.9	0.22	N.S.	11.23	10.83	10.82	0.072	N.S.
ADCY10	Promoter	HypoUp	0.19	0.88	0.2	N.S.	0.93	0.47	N.S.	5.12	5.03	4.38	0.14	N.S.
AGT	Promoter	HypoUp	0.76	0.97	0.71	N.S.	1.02	0.83	N.S.	16.15	15.91	15.77	0.028	Inconsistent
PLA2G12B	Promoter	HypoUp	0.14	0.99	0.91	N.S.	1.04	0.65	N.S.	9.95	9.5	8.66	0.00054	Inconsistent
TH	Promoter	HypoDown	-7.41	1.06	0.57	N.S.	1.03	0.79	N.S.	-8.42	-7.84	-7.89	0.75	N.S.
DENND5A	Promoter	HypoUp	1.16	1.32	0.0065	Unfavorable	1.26	0.021	Unfavorable	9.7	9.72	9.92	0.024	Positive
TMEM45B	Promoter	HypoUp	2.63	1.02	0.83	N.S.	1	0.97	N.S.	10.18	9.45	8.86	0.0066	Inconsistent
TULP3	Promoter	HypoUp	1.53	1.31	0.0079	Unfavorable	1.25	0.032	Unfavorable	8.3	8.41	8.55	0.025	Positive
GLIPR1	Promoter	HypoUp	1.15	1.03	0.78	N.S.	0.99	0.92	N.S.	7.47	7.59	7.63	0.65	N.S.
EP400	Promoter	HypoUp	1.15	1.08	0.44	N.S.	1.06	0.59	N.S.	9.55	9.67	9.78	0.011	Positive
RFFL	Promoter	HypoUp	1.31	1.08	0.38	N.S.	1.08	0.37	N.S.	10.47	10.47	10.43	0.92	N.S.
CCL15	Promoter	HypoUp	1.76	1.03	0.71	N.S.	1.06	0.43	N.S.	9.83	9.48	8.71	0.0026	Inconsistent
ABCA5	Promoter	HypoUp	0.36	0.87	0.085	N.S.	0.9	0.2	N.S.	9.83	9.75	9.58	0.12	N.S.
TOMM40	Promoter	HypoUp	1.38	1.07	0.45	N.S.	1.07	0.43	N.S.	10.59	10.78	10.75	0.082	N.S.
RTN2	Promoter	HypoUp	1.55	1.06	0.52	N.S.	1.05	0.61	N.S.	7.12	7.34	7.2	0.57	N.S.
ZNF616	Promoter	HypoUp	1.02	0.98	0.87	N.S.	0.99	0.89	N.S.	6.67	6.61	6.76	0.34	N.S.
SATB2	Promoter	HyperUp	1.29	0.9	0.26	N.S.	0.92	0.35	N.S.	7.94	7.84	7.84	0.7	N.S.
KIF16B	Promoter	HypoUp	0.71	1.02	0.83	N.S.	0.98	0.83	N.S.	8.32	8.37	8.35	0.86	N.S.
NANP	Promoter	HypoUp	1.19	1.11	0.25	N.S.	1.09	0.37	N.S.	7.49	7.49	7.55	0.66	N.S.
PXMP4	Promoter	HypoUp	1.54	1.03	0.75	N.S.	0.97	0.8	N.S.	9.53	9.51	9.37	0.28	N.S.
SYS1	Promoter	HypoUp	1.11	1.22	0.034	Unfavorable	1.22	0.028	Unfavorable	10.2	10.16	10.2	0.76	N.S.
PCK1	Promoter	HypoDown	-4.23	0.87	0.17	N.S.	0.91	0.37	N.S.	13.2	12.11	11.52	0.00011	Inverse
TOM1	Promoter	HypoUp	0.97	1.03	0.75	N.S.	1.08	0.43	N.S.	11.47	11.42	11.38	0.53	N.S.
TM4SF4	Promoter	HypoUp	1.14	0.91	0.23	N.S.	0.94	0.47	N.S.	13.67	13.14	12.7	0.00015	Inconsistent
IFT80	Promoter	HypoUp	1.41	1.21	0.051	N.S.	1.13	0.22	N.S.	7.6	7.74	7.91	0.097	N.S.
USP13	Promoter	HypoUp	1.32	1.2	0.044	Unfavorable	1.18	0.064	N.S.	8.68	8.77	8.74	0.56	N.S.
NOP14	Promoter	HypoUp	0.98	1.11	0.29	N.S.	1.06	0.53	N.S.	10.04	10.09	9.96	0.2	N.S.
SPATA18	Promoter	HyperDown	-2.34	0.88	0.17	N.S.	0.92	0.39	N.S.	5.14	5.23	5.43	0.73	N.S.
RASL11B	Promoter	HyperDown	-0.93	0.93	0.42	N.S.	0.89	0.22	N.S.	0.38	0.17	1.48	0.25	N.S.
CXCL2	Promoter	HypoDown	-2.71	0.93	0.44	N.S.	0.92	0.43	N.S.	9.04	8.88	8.36	0.041	Inverse
MAP9	Promoter	HyperDown	-0.43	0.91	0.28	N.S.	0.89	0.17	N.S.	2.9	3.45	3.34	0.29	N.S.
RAB24	Promoter	HypoUp	1.25	1.15	0.16	N.S.	1.15	0.16	N.S.	9.47	9.61	9.46	0.28	N.S.
MXD3	Promoter	HypoUp	2.89	1.25	0.044	Unfavorable	1.29	0.022	Unfavorable	8.38	8.63	8.49	0.079	N.S.
FAM8A1	Promoter	HypoUp	0.25	0.92	0.34	N.S.	0.92	0.35	N.S.	11.44	11.42	11.29	0.46	N.S.
SLC25A33	Promoter	HypoUp	1.21	1.02	0.83	N.S.	1	0.98	N.S.	9.09	9.18	8.95	0.38	N.S.
PTP4A2	Promoter	HyperUp	0.84	1.34	0.0022	Unfavorable	1.26	0.015	Unfavorable	10.44	10.61	10.58	0.037	Positive
TBX15	Promoter	HyperDown	-1.17	1	0.99	N.S.	1	0.98	N.S.	7.35	7.16	7.28	0.84	N.S.
PIP5K1A	Promoter	HypoUp	1.44	1.12	0.23	N.S.	1.07	0.47	N.S.	9.79	9.87	9.91	0.51	N.S.
VPS72	Promoter	HypoUp	2.18	1.37	0.00063	Unfavorable	1.29	0.0065	Unfavorable	9.95	10.16	10.11	0.016	Positive
S100A8	Promoter	HypoDown	-2.28	1.05	0.67	N.S.	1.02	0.88	N.S.	4.75	5.3	5	0.17	N.S.
SDHC	Promoter	HypoUp	0.96	0.95	0.54	N.S.	0.94	0.46	N.S.	12.19	12.16	11.88	0.0001	Inconsistent
PPP2R5A	Promoter	HypoUp	1.17	0.95	0.58	N.S.	0.95	0.59	N.S.	11.55	11.5	11.32	0.022	Inconsistent
CDC123	Promoter	HypoUp	1.31	1.37	0.001	Unfavorable	1.26	0.017	Unfavorable	10.03	10.18	10.17	0.023	Positive
NUDT5	Promoter	HypoUp	1.02	1.15	0.14	N.S.	1.17	0.099	N.S.	10.67	10.74	10.6	0.32	N.S.
GANAB	Promoter	HypoUp	1.05	1.04	0.63	N.S.	1.04	0.67	N.S.	13.37	13.4	13.39	0.82	N.S.
ATF1	Promoter	HypoUp	1.02	1.2	0.066	N.S.	1.16	0.12	N.S.	8.32	8.4	8.51	0.045	Positive
TPPP2	Promoter	HyperDown	-3.3	0.83	0.035	Favorable	0.87	0.12	N.S.	2.26	-0.34	0.74	0.00025	Inverse
BMP4	Promoter	HyperUp	1.36	1.08	0.44	N.S.	1.05	0.59	N.S.	7.15	6.95	7.17	0.62	N.S.
CDKN3	Promoter	HypoUp	4.86	1.43	0.0091	Unfavorable	1.37	0.019	Unfavorable	6.97	7.35	7.54	0.018	Positive
DUOX1	Promoter	HyperUp	1.99	0.97	0.75	N.S.	0.95	0.6	N.S.	4.78	5.27	5.36	0.032	Positive
PRC1	Promoter	HypoUp	3.99	1.44	0.0059	Unfavorable	1.39	0.013	Unfavorable	8.4	8.78	9.11	0.00015	Positive
TM2D3	Promoter	HypoUp	0.61	0.93	0.44	N.S.	0.93	0.45	N.S.	9.92	9.77	9.85	0.18	N.S.
BANP	Promoter	HypoUp	1.07	1	0.99	N.S.	1.08	0.42	N.S.	8.26	8.25	8.15	0.27	N.S.
ASNA1	Promoter	HypoUp	1.38	0.95	0.61	N.S.	1	0.99	N.S.	10.4	10.49	10.46	0.36	N.S.
SIGLEC11	Promoter	HypoDown	-2.1	1.1	0.26	N.S.	0.95	0.63	N.S.	3.39	3.3	3.17	0.74	N.S.
LILRB5	Promoter	HypoDown	-1.54	0.85	0.17	N.S.	0.85	0.16	N.S.	6.57	6.2	6.14	0.027	Inverse
LILRB2	Promoter	HypoDown	-0.26	0.91	0.38	N.S.	0.88	0.21	N.S.	6.59	6.49	6.42	0.62	N.S.
LILRA5	Promoter	HypoDown	-1.45	1.06	0.6	N.S.	1.01	0.94	N.S.	4.06	3.98	3.96	0.91	N.S.
LILRA4	Promoter	HypoDown	-0.76	0.94	0.55	N.S.	0.94	0.54	N.S.	0.34	0.19	0.25	0.97	N.S.
LILRA2	Promoter	HypoDown	-1.17	1.14	0.31	N.S.	1.09	0.49	N.S.	3.88	3.85	3.92	0.97	N.S.
TMEM150B	Promoter	HypoUp	2.57	1.03	0.8	N.S.	1.03	0.81	N.S.	6.37	6.71	6.03	0.18	N.S.
ACP1	Promoter	HyperUp	0.71	1.21	0.024	Unfavorable	1.17	0.049	Unfavorable	11.07	11.06	11.14	0.38	N.S.
E2F6	Promoter	HypoUp	1.4	1.42	0.00041	Unfavorable	1.35	0.0025	Unfavorable	7.97	8.21	8.25	0.00014	Positive
MTA3	Promoter	HyperUp	1.5	1.39	0.002	Unfavorable	1.27	0.026	Unfavorable	8.79	8.94	8.96	0.079	N.S.
SOCS5	Promoter	HypoUp	1.27	1.09	0.38	N.S.	1.02	0.82	N.S.	8.4	8.45	8.62	0.013	Positive
POLR2D	Promoter	HypoUp	1.09	1.19	0.055	N.S.	1.18	0.057	N.S.	9.12	9.3	9.27	0.0062	Positive
CASP8	Promoter	HypoUp	1.16	1.16	0.14	N.S.	1.14	0.15	N.S.	8.94	9.07	9	0.37	N.S.
ATIC	Promoter	HypoUp	1.43	1.34	0.001	Unfavorable	1.27	0.0072	Unfavorable	10.77	11	10.99	0.0045	Positive
RNPEPL1	Promoter	HypoUp	1	1.1	0.34	N.S.	1.13	0.22	N.S.	11.33	11.38	11.38	0.72	N.S.
ANKMY1	Promoter	HypoUp	0.74	0.9	0.26	N.S.	0.89	0.22	N.S.	7.67	7.59	7.52	0.15	N.S.
NECAB3	Promoter	HypoUp	2.1	1.04	0.74	N.S.	1.15	0.19	N.S.	10.02	10.02	9.93	0.69	N.S.
PABPC1L	Promoter	HypoUp	1.55	1.19	0.14	N.S.	1.15	0.24	N.S.	8.53	8.56	8.38	0.55	N.S.
ZNF831	Promoter	HypoDown	-0.68	0.87	0.079	N.S.	0.87	0.072	N.S.	3.66	2.98	2.4	0.0027	Inverse
SAMM50	Promoter	HypoUp	0.99	1.06	0.49	N.S.	1.09	0.34	N.S.	10.52	10.54	10.44	0.57	N.S.
UPK3A	Promoter	HypoUp	4.53	1.15	0.16	N.S.	1.09	0.37	N.S.	1.07	0.75	1.67	0.73	N.S.
CELSR3	Promoter	HyperUp	3.1	1.3	0.061	N.S.	1.32	0.039	Unfavorable	6.51	6.93	7.04	0.026	Positive
KLHL5	Promoter	HypoUp	1.25	1.08	0.43	N.S.	1.04	0.7	N.S.	10.16	10.1	10.2	0.72	N.S.
RFC1	Promoter	HypoUp	1.17	1.01	0.9	N.S.	1.06	0.54	N.S.	10.58	10.62	10.52	0.47	N.S.
LCP2	Promoter	HypoDown	-0.37	0.93	0.47	N.S.	0.89	0.22	N.S.	7.54	7.45	7.44	0.79	N.S.
HIST1H2AM	Promoter	HyperUp	2.37	1.06	0.69	N.S.	1.1	0.56	N.S.	2.11	2.58	2.72	0.17	N.S.
UBD	Promoter	HypoUp	4.99	1.04	0.69	N.S.	1.07	0.48	N.S.	12.91	13.2	12.61	0.2	N.S.
OSTM1	Promoter	HyperUp	1.12	1.16	0.066	N.S.	1.12	0.16	N.S.	9.13	9.25	9.18	0.48	N.S.
TRIL	Promoter	HyperUp	2.12	0.91	0.32	N.S.	0.95	0.61	N.S.	5.69	5.63	5.76	0.71	N.S.
ZNF273	Promoter	HypoUp	1.32	1.06	0.53	N.S.	1.03	0.73	N.S.	5.05	5.23	5.44	0.021	Positive
GNG11	Promoter	HypoDown	-0.35	0.91	0.29	N.S.	0.94	0.5	N.S.	9.05	8.86	8.69	0.0092	Inverse
CLDN15	Promoter	HypoUp	2.82	0.91	0.31	N.S.	0.95	0.61	N.S.	9.79	9.6	9.21	0.038	Inconsistent
FAM180A	Promoter	HypoDown	-3.74	0.91	0.33	N.S.	0.94	0.51	N.S.	1.63	1.25	0.96	0.69	N.S.
ZNF696	Promoter	HypoUp	1.97	1.21	0.097	N.S.	1.19	0.14	N.S.	8.19	8.21	8.17	0.95	N.S.
ZNF517	Promoter	HypoUp	1.97	1.13	0.3	N.S.	1.11	0.39	N.S.	8.33	8.48	8.24	0.21	N.S.
TMEM201	Promoter	HypoUp	2.24	1.37	0.0073	Unfavorable	1.26	0.045	Unfavorable	7.82	8.2	8.3	1.7e-06	Positive
SFPQ	Promoter	HypoUp	1.03	1.62	6.2e-07	Unfavorable	1.48	3.4e-05	Unfavorable	11.48	11.65	11.7	0.00045	Positive
SF3A3	Promoter	HypoUp	1.42	1.41	0.00046	Unfavorable	1.39	0.00064	Unfavorable	10.42	10.57	10.56	0.018	Positive
CDC20	Promoter	HypoUp	4.7	1.83	5.1e-05	Unfavorable	1.7	0.00024	Unfavorable	7.78	8.54	8.65	9e-05	Positive
NSUN4	Promoter	HypoUp	1.11	1.21	0.065	N.S.	1.18	0.1	N.S.	8.74	8.82	8.86	0.11	N.S.
GTF2B	Promoter	HypoUp	0.89	1.04	0.63	N.S.	1.05	0.6	N.S.	9.21	9.25	9.14	0.28	N.S.
FRRS1	Promoter	HypoUp	0.85	1.01	0.92	N.S.	1.04	0.62	N.S.	7.67	7.56	7.65	0.9	N.S.
CLCC1	Promoter	HypoUp	1.29	0.97	0.72	N.S.	0.96	0.62	N.S.	9.73	9.79	9.74	0.6	N.S.
SLC22A15	Promoter	HypoUp	2.89	1.29	0.031	Unfavorable	1.23	0.055	N.S.	4.64	4.8	5.25	0.42	N.S.
PRKAB2	Promoter	HypoUp	1.39	1.11	0.29	N.S.	1.12	0.22	N.S.	10.97	10.82	10.73	0.1	N.S.
C2CD4D	Promoter	HyperUp	3.26	1.03	0.76	N.S.	1.01	0.89	N.S.	0.02	-0.59	0.17	0.55	N.S.
S100A12	Promoter	HypoDown	-2.94	1.04	0.65	N.S.	0.98	0.85	N.S.	-2.45	-2.29	-2.96	0.76	N.S.
RAB4A	Promoter	HypoUp	1.05	0.95	0.6	N.S.	0.94	0.5	N.S.	10.54	10.48	10.35	0.06	N.S.
B3GALNT2	Promoter	HypoUp	1.82	1.1	0.34	N.S.	1.04	0.71	N.S.	9	9.05	9.13	0.25	N.S.
MRC1	Promoter	HypoDown	-1.61	0.9	0.39	N.S.	0.96	0.72	N.S.	8.4	7.95	7.84	0.026	Inverse
BMI1	Promoter	HypoUp	1.42	1.23	0.033	Unfavorable	1.15	0.13	N.S.	10.4	10.32	10.51	0.16	N.S.
RASSF4	Promoter	HypoUp	1.83	1.06	0.53	N.S.	1.03	0.73	N.S.	10.7	10.68	10.56	0.49	N.S.
DLG5	Promoter	HypoUp	2.34	1.21	0.086	N.S.	1.09	0.44	N.S.	9.07	9.27	9.6	0.0006	Positive
TAF5	Promoter	HypoUp	1.29	1.12	0.26	N.S.	1.08	0.45	N.S.	6.76	6.82	6.76	0.72	N.S.
EHF	Promoter	HyperUp	2.39	1.06	0.52	N.S.	1.03	0.73	N.S.	6.02	5.96	5.63	0.68	N.S.
PSMC3	Promoter	HypoUp	1.06	1.01	0.93	N.S.	1.07	0.5	N.S.	11.89	11.95	11.77	0.066	N.S.
PTPMT1	Promoter	HypoUp	0.6	1.16	0.078	N.S.	1.19	0.042	Unfavorable	9.59	9.66	9.6	0.46	N.S.
NDUFS3	Promoter	HypoUp	0.36	0.94	0.51	N.S.	1	0.97	N.S.	11.07	11.08	11.02	0.76	N.S.
ZDHHC5	Promoter	HypoUp	1.01	0.91	0.3	N.S.	0.85	0.078	N.S.	11.13	11.12	11.17	0.66	N.S.
TMEM109	Promoter	HyperUp	1.18	1.06	0.53	N.S.	1.03	0.77	N.S.	11.02	11.03	11.12	0.28	N.S.
RDX	Promoter	HypoUp	0.77	1.1	0.28	N.S.	1.1	0.27	N.S.	10.89	10.83	10.84	0.86	N.S.
TIRAP	Promoter	HypoUp	1.14	0.93	0.38	N.S.	0.92	0.36	N.S.	7.41	7.49	7.43	0.64	N.S.
PRDM10	Promoter	HypoUp	1.01	1.06	0.54	N.S.	1.01	0.96	N.S.	7.31	7.3	7.39	0.49	N.S.
FOXM1	Promoter	HypoUp	4.45	1.58	0.00059	Unfavorable	1.52	0.0012	Unfavorable	8.36	8.76	9.06	0.0024	Positive
GRASP	Promoter	HyperDown	-0.56	0.93	0.52	N.S.	0.95	0.59	N.S.	6.93	6.66	6.55	0.023	Inverse
GNS	Promoter	HypoUp	1.8	1.03	0.76	N.S.	1.04	0.67	N.S.	12.13	12.27	12.25	0.086	N.S.
PLXNC1	Promoter	HypoUp	2.52	1.03	0.72	N.S.	1.06	0.51	N.S.	5.51	4.88	5.41	0.48	N.S.
TMCC3	Promoter	HypoUp	1.32	1.07	0.5	N.S.	1.02	0.83	N.S.	7.76	7.74	7.6	0.48	N.S.
NR2C1	Promoter	HypoUp	0.74	1.05	0.6	N.S.	1.06	0.55	N.S.	8.49	8.52	8.57	0.48	N.S.
TMEM120B	Promoter	HypoUp	1.41	1.32	0.019	Unfavorable	1.26	0.052	N.S.	8.36	8.45	8.46	0.31	N.S.
ZCCHC8	Promoter	HypoUp	0.88	1.02	0.77	N.S.	1	1	N.S.	8.71	8.7	8.9	0.041	Positive
PCDH17	Promoter	HyperUp	1.67	1.02	0.85	N.S.	1.05	0.64	N.S.	6.67	6.44	6.72	0.34	N.S.
DHRS4	Promoter	HyperDown	-0.12	0.81	0.053	N.S.	0.9	0.31	N.S.	11.04	10.76	10.59	0.00037	Inverse
DLGAP5	Promoter	HypoUp	4.38	1.86	0.00012	Unfavorable	1.73	0.00052	Unfavorable	6.17	6.89	7.11	3.5e-05	Positive
WDR89	Promoter	HypoUp	0.87	0.91	0.35	N.S.	0.85	0.11	N.S.	7.97	8.01	8.09	0.19	N.S.
TCL1A	Promoter	HypoDown	-0.66	1.11	0.27	N.S.	1.01	0.94	N.S.	-1.46	-1.16	-2.52	0.38	N.S.
WDR25	Promoter	HypoUp	0.9	0.97	0.78	N.S.	0.96	0.67	N.S.	7.72	7.67	7.59	0.27	N.S.
ZNF839	Promoter	HypoUp	0.69	1.02	0.83	N.S.	1.02	0.82	N.S.	7.98	7.83	7.87	0.094	N.S.
DUT	Promoter	HypoUp	1.2	1	1	N.S.	0.97	0.77	N.S.	9.95	10.02	9.99	0.7	N.S.
MYO5C	Promoter	HypoUp	2.05	0.89	0.21	N.S.	0.91	0.3	N.S.	8.31	8.18	8.33	0.55	N.S.
UNC45A	Promoter	HypoUp	1.39	1.06	0.56	N.S.	1.03	0.79	N.S.	10.57	10.63	10.69	0.24	N.S.
RCCD1	Promoter	HyperUp	1.44	0.97	0.78	N.S.	0.89	0.3	N.S.	8.21	8.27	8.31	0.39	N.S.
CACNA1H	Promoter	HypoDown	-1.59	0.85	0.088	N.S.	0.86	0.11	N.S.	7.31	7.58	7.64	0.62	N.S.
PDPK1	Promoter	HypoUp	1.06	0.92	0.3	N.S.	0.93	0.38	N.S.	9.75	9.71	9.85	0.54	N.S.
USP31	Promoter	HypoUp	0.83	0.99	0.91	N.S.	0.99	0.94	N.S.	8.95	8.95	8.87	0.66	N.S.
ST3GAL2	Promoter	HypoUp	1.39	1.04	0.71	N.S.	1	0.97	N.S.	9.33	9.3	9.47	0.097	N.S.
MFAP4	Promoter	HypoDown	-2.71	0.89	0.18	N.S.	0.87	0.11	N.S.	6.73	5.93	5.99	0.2	N.S.
PIGW	Promoter	HypoUp	1.13	0.98	0.86	N.S.	0.98	0.82	N.S.	7.33	7.39	7.57	0.012	Positive
MRPL45	Promoter	HypoUp	0.99	1.05	0.6	N.S.	1.04	0.65	N.S.	10.03	10.17	10.05	0.16	N.S.
KRT19	Promoter	HypoDown	-3.48	1	0.99	N.S.	0.91	0.35	N.S.	2.22	3.03	4.11	0.17	N.S.
BECN1	Promoter	HypoUp	1.05	1.04	0.68	N.S.	1.07	0.45	N.S.	10.43	10.46	10.35	0.26	N.S.
HEATR6	Promoter	HypoUp	1.79	1.28	0.019	Unfavorable	1.3	0.017	Unfavorable	7.57	7.86	7.91	2.1e-05	Positive
PSMD12	Promoter	HypoUp	0.92	1.24	0.018	Unfavorable	1.29	0.0059	Unfavorable	9.84	9.97	9.91	0.097	N.S.
ESCO1	Promoter	HypoUp	1.09	1.06	0.52	N.S.	1.03	0.74	N.S.	8.51	8.54	8.61	0.46	N.S.
FECH	Promoter	HypoUp	0.65	1.02	0.87	N.S.	1	0.98	N.S.	9.58	9.59	9.44	0.32	N.S.
SPC24	Promoter	HypoUp	3.65	1.31	0.2	N.S.	1.26	0.26	N.S.	3.88	4.26	4.92	0.014	Positive
CCDC124	Promoter	HyperUp	1.2	1.12	0.2	N.S.	1.12	0.18	N.S.	10.48	10.65	10.46	0.098	N.S.
ZNF737	Promoter	HypoUp	1.09	1.06	0.46	N.S.	1.08	0.31	N.S.	5.2	5.35	5.33	0.8	N.S.
C19orf12	Promoter	HypoUp	0.26	0.88	0.19	N.S.	0.92	0.38	N.S.	10.19	10.11	10.04	0.27	N.S.
ANKRD27	Promoter	HyperUp	1.98	1.15	0.17	N.S.	1.07	0.49	N.S.	8.6	8.81	8.83	0.042	Positive
CYTH2	Promoter	HypoUp	1.27	1.11	0.29	N.S.	1.09	0.39	N.S.	10.02	10.2	10.11	0.059	N.S.
C2orf74	Promoter	HypoUp	0.23	1.05	0.64	N.S.	1.08	0.45	N.S.	8.18	8.26	8.16	0.77	N.S.
SMYD5	Promoter	HypoUp	1.31	1.26	0.015	Unfavorable	1.16	0.14	N.S.	9.16	9.36	9.39	0.0042	Positive
BCL2L11	Promoter	HyperUp	0.72	0.95	0.6	N.S.	0.96	0.64	N.S.	9.31	9.38	9.3	0.78	N.S.
CHCHD5	Promoter	HypoUp	0.6	0.91	0.34	N.S.	0.94	0.49	N.S.	9.06	9.09	8.95	0.37	N.S.
SP5	Promoter	HyperUp	1.84	1.11	0.34	N.S.	1.09	0.45	N.S.	6.3	7.16	6.94	0.027	Positive
MARS2	Promoter	HypoUp	1.11	1.09	0.32	N.S.	1.06	0.49	N.S.	7.72	7.58	7.78	0.31	N.S.
NOP58	Promoter	HypoUp	1.42	1.48	0.00049	Unfavorable	1.34	0.0068	Unfavorable	10.34	10.54	10.51	0.0054	Positive
TMBIM1	Promoter	HypoUp	1.45	1.11	0.33	N.S.	1.1	0.32	N.S.	12.32	12.21	12.35	0.17	N.S.
EIF6	Promoter	HypoUp	1.04	1.12	0.2	N.S.	1.16	0.1	N.S.	12.27	12.29	12.23	0.81	N.S.
SNHG11	Promoter	HypoUp	1.04	1.07	0.47	N.S.	1.07	0.48	N.S.	8.29	8.34	8.28	0.88	N.S.
OGG1	Promoter	HypoUp	1.61	1.25	0.03	Unfavorable	1.22	0.039	Unfavorable	9.01	9.07	9.01	0.78	N.S.
VHL	Promoter	HypoUp	1.04	1.13	0.22	N.S.	1.12	0.26	N.S.	8.72	8.74	8.91	0.26	N.S.
ZNF639	Promoter	HypoUp	0.9	1.2	0.051	N.S.	1.2	0.054	N.S.	8.81	8.83	8.92	0.2	N.S.
SLC26A1	Promoter	HypoUp	0.86	0.91	0.28	N.S.	0.95	0.61	N.S.	9.14	8.79	8.72	0.014	Inconsistent
SLBP	Promoter	HypoUp	1.31	1.26	0.025	Unfavorable	1.21	0.06	N.S.	9.75	9.89	9.87	0.058	N.S.
CPZ	Promoter	HypoDown	-1.48	0.96	0.67	N.S.	0.91	0.3	N.S.	1.48	2.17	2.08	0.66	N.S.
TMEM33	Promoter	HypoUp	1.19	0.92	0.37	N.S.	0.95	0.54	N.S.	11.07	11.06	10.94	0.23	N.S.
CLGN	Promoter	HypoUp	3.06	1.19	0.12	N.S.	1.21	0.093	N.S.	6.17	7.14	6.71	0.18	N.S.
CEP72	Promoter	HypoUp	1.76	1.17	0.12	N.S.	1.19	0.078	N.S.	6.64	6.73	6.77	0.62	N.S.
FNIP1	Promoter	HypoUp	0.79	0.97	0.77	N.S.	1	0.98	N.S.	9.32	9.3	9.32	0.98	N.S.
ANKHD1	Promoter	HypoUp	1.08	0.95	0.58	N.S.	1.01	0.94	N.S.	10.82	10.84	10.87	0.76	N.S.
WDR55	Promoter	HypoUp	0.9	1.19	0.084	N.S.	1.22	0.056	N.S.	9.27	9.33	9.18	0.16	N.S.
FBXO38	Promoter	HypoUp	0.83	1.03	0.74	N.S.	1.06	0.44	N.S.	9.51	9.45	9.47	0.73	N.S.
PRELID1	Promoter	HypoUp	1.19	1.07	0.47	N.S.	1.11	0.23	N.S.	11.58	11.73	11.56	0.15	N.S.
B4GALT7	Promoter	HypoUp	1.4	1	0.97	N.S.	1.05	0.64	N.S.	9.67	9.75	9.55	0.12	N.S.
TFAP2A	Promoter	HyperUp	1.2	1.08	0.47	N.S.	1.1	0.37	N.S.	2.04	3.52	3.89	0.00054	Positive
GMNN	Promoter	HypoUp	2.37	1.12	0.29	N.S.	1.12	0.27	N.S.	9.72	9.81	9.75	0.82	N.S.
HIST1H3E	Promoter	HyperUp	1.55	0.96	0.57	N.S.	0.95	0.47	N.S.	4.6	4.41	4.67	0.77	N.S.
TSPO2	Promoter	HypoUp	2.72	1.09	0.41	N.S.	1.05	0.67	N.S.	2.19	2.85	2.5	0.45	N.S.
PEX6	Promoter	HypoUp	1.04	0.96	0.63	N.S.	1.01	0.91	N.S.	10.49	10.69	10.29	0.0079	Inconsistent
SLC29A1	Promoter	HypoUp	1.56	0.91	0.34	N.S.	0.97	0.8	N.S.	11.43	11.23	11.23	0.19	N.S.
SNX3	Promoter	HypoUp	0.68	1.19	0.058	N.S.	1.19	0.068	N.S.	11.62	11.58	11.6	0.89	N.S.
KPNA5	Promoter	HypoUp	0.87	1.18	0.11	N.S.	1.14	0.15	N.S.	3.71	3.94	3.64	0.6	N.S.
FAM162B	Promoter	HyperUp	1.76	1.01	0.97	N.S.	1.08	0.55	N.S.	3.59	3.61	3.69	0.94	N.S.
TCF21	Promoter	HyperDown	-2.55	0.84	0.04	Favorable	0.85	0.064	N.S.	4.38	4.05	4.03	0.51	N.S.
IFNGR1	Promoter	HypoUp	0.71	1.02	0.82	N.S.	1.03	0.76	N.S.	10.73	10.89	10.73	0.42	N.S.
COX19	Promoter	HypoUp	0.94	1.06	0.53	N.S.	1.02	0.84	N.S.	8.2	8.22	8.29	0.63	N.S.
PSMG3	Promoter	HypoUp	1.46	1.12	0.17	N.S.	1.11	0.22	N.S.	9.23	9.46	9.34	0.087	N.S.
EIF2AK1	Promoter	HypoUp	1.14	1.07	0.53	N.S.	1.02	0.84	N.S.	12.3	12.3	12.29	0.95	N.S.
DDX56	Promoter	HypoUp	1.05	1.12	0.21	N.S.	1.19	0.058	N.S.	10.84	10.95	10.87	0.22	N.S.
RSBN1L	Promoter	HypoUp	0.83	1.01	0.95	N.S.	0.98	0.84	N.S.	7.73	7.78	7.91	0.095	N.S.
HGF	Promoter	HypoDown	-2.23	1.03	0.79	N.S.	0.98	0.84	N.S.	4.74	4.49	4.67	0.76	N.S.
MBLAC1	Promoter	HypoUp	1.5	0.96	0.64	N.S.	0.98	0.83	N.S.	5.9	5.94	5.86	0.85	N.S.
FIS1	Promoter	HypoUp	0.63	0.88	0.15	N.S.	0.9	0.24	N.S.	11.77	11.73	11.53	0.059	N.S.
ARMC1	Promoter	HypoUp	1.32	1.09	0.35	N.S.	1.09	0.38	N.S.	9.4	9.39	9.36	0.9	N.S.
RPL30	Promoter	HypoUp	1.04	1.08	0.44	N.S.	1.07	0.46	N.S.	14.35	14.36	14.21	0.46	N.S.
VPS28	Promoter	HypoUp	1.4	1	0.99	N.S.	1	0.98	N.S.	11.94	11.96	11.73	0.18	N.S.
TLE1	Promoter	HypoUp	1.03	1	0.99	N.S.	1.01	0.95	N.S.	11.15	11.09	11.07	0.64	N.S.
FRMD3	Promoter	HyperUp	1.44	0.94	0.55	N.S.	0.97	0.7	N.S.	1.92	1.13	2.2	0.33	N.S.
SCML1	Promoter	HypoUp	0.54	1.1	0.33	N.S.	1.11	0.26	N.S.	9.3	9.2	9.2	0.6	N.S.
GPC3	Promoter	HypoUp	6.4	1.15	0.18	N.S.	1.15	0.21	N.S.	12.13	12.35	11.29	0.071	N.S.
COL4A2	GenicEnhancer	HypoUp	2.48	1.01	0.91	N.S.	1.03	0.75	N.S.	12.21	12.19	12.4	0.4	N.S.
ZNF205	GenicEnhancer	HypoUp	1	1.01	0.92	N.S.	1.05	0.63	N.S.	8.22	8.43	8.41	0.012	Positive
DBP	GenicEnhancer	HypoUp	1.17	0.86	0.16	N.S.	0.93	0.5	N.S.	8.91	9.02	8.88	0.59	N.S.
GM2A	GenicEnhancer	HypoUp	1.81	1.17	0.11	N.S.	1.16	0.13	N.S.	10.89	11.1	10.9	0.021	Positive
GATA4	GenicEnhancer	HyperUp	0.45	1.12	0.26	N.S.	1.06	0.58	N.S.	9.54	9.52	9.64	0.62	N.S.
SDC2	GenicEnhancer	HypoUp	1.64	0.93	0.45	N.S.	0.93	0.48	N.S.	13.49	13.22	13.21	0.015	Inconsistent
IL22RA1	GenicEnhancer	HypoUp	1.65	1.04	0.58	N.S.	1.07	0.39	N.S.	8.23	7.86	7.44	0.029	Inconsistent
GBAP1	GenicEnhancer	HypoUp	2.3	1.16	0.13	N.S.	1.16	0.13	N.S.	10.07	10.35	9.97	0.021	Inconsistent
SH2D1B	GenicEnhancer	HyperDown	-1.14	1	0.98	N.S.	1.01	0.91	N.S.	2.55	1.89	2.01	0.096	N.S.
FAM111A	GenicEnhancer	HypoUp	1	1.04	0.7	N.S.	1.02	0.86	N.S.	9.1	9.12	9.21	0.42	N.S.
FIBP	GenicEnhancer	HypoUp	1.29	1.06	0.5	N.S.	1.09	0.37	N.S.	10.03	10.04	9.98	0.68	N.S.
IQCD	GenicEnhancer	HypoUp	2.2	1.09	0.49	N.S.	1	0.97	N.S.	3.34	4.2	3.76	0.011	Positive
TUBGCP3	GenicEnhancer	HyperUp	0.73	1.13	0.19	N.S.	1.04	0.68	N.S.	8.64	8.59	8.67	0.68	N.S.
LRP10	GenicEnhancer	HypoUp	1.48	1.2	0.065	N.S.	1.17	0.088	N.S.	11.3	11.37	11.32	0.78	N.S.
GNB1L	GenicEnhancer	HyperUp	1.57	1.17	0.094	N.S.	1.18	0.065	N.S.	7.02	7.16	7.05	0.45	N.S.
TBC1D22A	GenicEnhancer	HyperUp	1.12	1.06	0.47	N.S.	1.01	0.92	N.S.	9.05	9.07	9.01	0.77	N.S.
MUC13	GenicEnhancer	HypoUp	4.82	0.99	0.9	N.S.	1.02	0.82	N.S.	8.33	8.92	7.65	0.19	N.S.
MRPL20	GenicEnhancer	HypoUp	0.5	0.95	0.62	N.S.	0.96	0.68	N.S.	10.72	10.89	10.73	0.15	N.S.
UHMK1	GenicEnhancer	HypoUp	1.1	0.96	0.61	N.S.	0.95	0.54	N.S.	7.11	7.09	7.31	0.68	N.S.
SLC22A18	GenicEnhancer	HypoUp	0.76	0.98	0.87	N.S.	1	0.98	N.S.	11.01	11.21	10.7	0.12	N.S.
DKK3	GenicEnhancer	HypoUp	0.42	0.97	0.76	N.S.	0.96	0.65	N.S.	8.7	8.61	8.55	0.81	N.S.
PTGES3	GenicEnhancer	HypoUp	1.3	1.16	0.13	N.S.	1.17	0.093	N.S.	12.69	12.81	12.75	0.099	N.S.
MNAT1	GenicEnhancer	HyperUp	1.08	1.04	0.67	N.S.	1.02	0.8	N.S.	7.58	7.62	7.61	0.84	N.S.
ZNF280D	GenicEnhancer	HypoUp	0.96	1.01	0.91	N.S.	0.99	0.89	N.S.	9.07	8.98	8.89	0.11	N.S.
ANKFY1	GenicEnhancer	HyperUp	0.37	0.85	0.13	N.S.	0.8	0.031	Inconsistent	9.9	9.75	9.81	0.14	N.S.
FKBP8	GenicEnhancer	HyperUp	0.87	0.98	0.84	N.S.	0.97	0.74	N.S.	12.78	12.79	12.65	0.18	N.S.
SSBP4	GenicEnhancer	HyperUp	1.14	1	0.97	N.S.	0.97	0.75	N.S.	9.18	9.24	9.18	0.81	N.S.
KCTD18	GenicEnhancer	HypoUp	0.84	0.98	0.79	N.S.	0.99	0.89	N.S.	8.11	8.07	8.15	0.76	N.S.
TMX4	GenicEnhancer	HypoUp	0.7	0.94	0.49	N.S.	0.98	0.82	N.S.	9.99	10.06	10.03	0.71	N.S.
EXOC3	GenicEnhancer	HypoUp	1.2	1.07	0.46	N.S.	1.08	0.4	N.S.	10.17	10.26	10.2	0.3	N.S.
DUSP1	GenicEnhancer	HyperDown	-1.65	0.88	0.22	N.S.	0.92	0.39	N.S.	12.17	11.92	11.79	0.072	N.S.
XKR6	GenicEnhancer	HypoDown	-0.43	0.84	0.073	N.S.	0.84	0.07	N.S.	-2.71	-3.39	-2.58	0.65	N.S.
FDFT1	GenicEnhancer	HyperUp	1.3	1.08	0.48	N.S.	1.07	0.5	N.S.	11.45	11.24	11.5	0.1	N.S.
NBPF1	GenicEnhancer	HyperUp	0.69	1.17	0.087	N.S.	1.08	0.45	N.S.	8.14	8.11	8.27	0.46	N.S.
MAN1C1	GenicEnhancer	HyperDown	-1.67	0.97	0.62	N.S.	1	0.97	N.S.	7.98	7.85	7.21	0.015	Inverse
UBXN11	GenicEnhancer	HypoUp	0.68	1.2	0.044	Unfavorable	1.15	0.13	N.S.	8.22	8.39	8.32	0.35	N.S.
PEF1	GenicEnhancer	HypoUp	0.96	1.09	0.37	N.S.	1.1	0.34	N.S.	10.74	10.82	10.72	0.35	N.S.
USP1	GenicEnhancer	HypoUp	1.19	1.22	0.043	Unfavorable	1.18	0.075	N.S.	8.99	9.24	9.38	6.8e-05	Positive
VANGL1	GenicEnhancer	HypoUp	1.28	1.13	0.19	N.S.	1.07	0.47	N.S.	7.97	8.12	8.27	0.0031	Positive
CD58	GenicEnhancer	HypoUp	1.07	1.2	0.065	N.S.	1.16	0.14	N.S.	7.36	7.47	7.58	0.11	N.S.
S100A16	GenicEnhancer	HypoUp	0.87	1.21	0.024	Unfavorable	1.18	0.049	Unfavorable	11.48	11.5	11.21	0.15	N.S.
RUSC1	GenicEnhancer	HypoUp	1.69	1.31	0.016	Unfavorable	1.3	0.015	Unfavorable	8.99	9.21	9.21	0.038	Positive
ISG20L2	GenicEnhancer	HyperUp	1.61	1.32	0.0083	Unfavorable	1.29	0.018	Unfavorable	9.05	9.13	9.14	0.48	N.S.
TAGLN2	GenicEnhancer	HypoUp	1.86	1.18	0.1	N.S.	1.12	0.26	N.S.	13.26	13.43	13.45	0.12	N.S.
XCL2	GenicEnhancer	HypoDown	-1.21	1.04	0.73	N.S.	1.04	0.68	N.S.	3.09	3.43	2.38	0.055	N.S.
C1orf105	GenicEnhancer	HypoUp	0.76	1	0.98	N.S.	1.01	0.92	N.S.	1.47	1.17	1.1	0.78	N.S.
TMEM9	GenicEnhancer	HypoUp	1.61	1.11	0.29	N.S.	1.1	0.32	N.S.	11.54	11.54	11.51	0.95	N.S.
CAPN2	GenicEnhancer	HypoUp	1.32	0.96	0.68	N.S.	0.86	0.13	N.S.	11.24	11.23	11.15	0.69	N.S.
CAPN8	GenicEnhancer	HypoUp	1.06	1.08	0.49	N.S.	1.09	0.43	N.S.	-0.62	0.19	0.51	0.33	N.S.
CHML	GenicEnhancer	HypoUp	2.3	1.18	0.1	N.S.	1.16	0.14	N.S.	7.94	8.22	8.5	0.0046	Positive
ENKUR	GenicEnhancer	HypoUp	1.04	1.06	0.52	N.S.	1	0.98	N.S.	0.45	0.37	0.76	0.85	N.S.
ACBD5	GenicEnhancer	HypoUp	0.33	0.88	0.11	N.S.	0.9	0.23	N.S.	10.6	10.41	10.48	0.16	N.S.
FRMD8	GenicEnhancer	HypoUp	1.49	1.25	0.045	Unfavorable	1.18	0.12	N.S.	9.49	9.58	9.48	0.41	N.S.
SSSCA1	GenicEnhancer	HypoUp	0.93	0.97	0.72	N.S.	0.99	0.94	N.S.	8.94	9.02	8.83	0.23	N.S.
CFL1	GenicEnhancer	HypoUp	1.24	1.24	0.015	Unfavorable	1.18	0.058	N.S.	13.72	13.8	13.75	0.5	N.S.
ALG8	GenicEnhancer	HyperUp	1.12	1.12	0.24	N.S.	1.12	0.24	N.S.	10.37	10.34	10.22	0.11	N.S.
FDXACB1	GenicEnhancer	HypoUp	0.87	0.95	0.55	N.S.	0.94	0.48	N.S.	6.24	6.22	6.14	0.58	N.S.
PLEKHA5	GenicEnhancer	HypoUp	0.58	0.87	0.13	N.S.	0.88	0.15	N.S.	9.01	9.02	9.06	0.92	N.S.
ORMDL2	GenicEnhancer	HypoUp	1.23	1.03	0.77	N.S.	1.05	0.57	N.S.	9.84	9.87	9.8	0.75	N.S.
ZBTB39	GenicEnhancer	HyperUp	1.25	1.05	0.59	N.S.	1.05	0.55	N.S.	7.17	7.15	7.38	0.073	N.S.
RDH16	GenicEnhancer	HyperDown	-2.89	0.74	0.002	Favorable	0.77	0.0088	Favorable	11.32	10.32	9.62	8.2e-06	Inverse
APPL2	GenicEnhancer	HypoUp	1.02	0.92	0.37	N.S.	0.91	0.3	N.S.	9.12	9.21	9.2	0.49	N.S.
C12orf75	GenicEnhancer	HypoUp	2.42	1.05	0.56	N.S.	0.97	0.71	N.S.	6.62	7.34	7.41	0.0055	Positive
DDX54	GenicEnhancer	HyperUp	1.05	1.02	0.78	N.S.	1.01	0.94	N.S.	11.05	11.14	11.08	0.32	N.S.
UBC	GenicEnhancer	HypoUp	1.03	0.96	0.67	N.S.	0.99	0.94	N.S.	14.95	15.11	15.07	0.053	N.S.
CUL4A	GenicEnhancer	HypoUp	0.9	1.22	0.03	Unfavorable	1.15	0.14	N.S.	10.72	10.58	10.7	0.18	N.S.
KTN1	GenicEnhancer	HypoUp	0.72	1.12	0.19	N.S.	1.1	0.27	N.S.	11.76	11.82	11.85	0.44	N.S.
ANXA2	GenicEnhancer	HypoUp	1.97	1.21	0.06	N.S.	1.17	0.13	N.S.	12.72	12.9	12.89	0.28	N.S.
ATP6V0C	GenicEnhancer	HypoUp	1.01	0.95	0.6	N.S.	0.98	0.83	N.S.	11.75	11.84	11.79	0.45	N.S.
AMDHD2	GenicEnhancer	HypoUp	1.06	1.04	0.66	N.S.	1.08	0.4	N.S.	8.91	8.9	8.68	0.074	N.S.
KIAA0556	GenicEnhancer	HypoUp	0.83	0.91	0.37	N.S.	0.88	0.23	N.S.	8.16	8.19	8.3	0.33	N.S.
BRD7	GenicEnhancer	HypoUp	0.83	1.07	0.49	N.S.	1.01	0.89	N.S.	9.67	9.68	9.73	0.69	N.S.
TAOK1	GenicEnhancer	HyperUp	1.52	0.94	0.51	N.S.	0.9	0.3	N.S.	6.21	6.26	6.62	0.085	N.S.
RAB11FIP4	GenicEnhancer	HypoUp	2.31	1.02	0.81	N.S.	1.07	0.47	N.S.	9.68	9.82	9.53	0.33	N.S.
MLX	GenicEnhancer	HyperUp	0.71	1.04	0.67	N.S.	1.12	0.22	N.S.	10.86	10.91	10.81	0.43	N.S.
TEX2	GenicEnhancer	HypoUp	0.67	0.98	0.86	N.S.	1.05	0.64	N.S.	10.51	10.54	10.55	0.87	N.S.
ST6GALNAC2	GenicEnhancer	HypoUp	1.72	0.96	0.69	N.S.	1	0.97	N.S.	5.65	5.54	5.46	0.74	N.S.
CANT1	GenicEnhancer	HypoUp	1.65	1.21	0.081	N.S.	1.2	0.083	N.S.	10.13	10.44	10.36	5.5e-06	Positive
SECTM1	GenicEnhancer	HypoUp	1.64	1.11	0.24	N.S.	1.08	0.38	N.S.	8.2	8.19	8.14	0.94	N.S.
ATP8B1	GenicEnhancer	HypoUp	1.46	0.89	0.23	N.S.	0.93	0.41	N.S.	9.8	9.74	9.94	0.41	N.S.
2021-03-02	GenicEnhancer	HypoUp	0.87	0.79	0.015	Inconsistent	0.84	0.082	N.S.	10.23	10.05	9.86	0.00022	Inconsistent
NDUFA7	GenicEnhancer	HypoUp	0.72	0.83	0.068	N.S.	0.87	0.16	N.S.	10.27	10.24	10.05	0.073	N.S.
PRAM1	GenicEnhancer	HypoDown	-1.51	0.98	0.85	N.S.	0.93	0.37	N.S.	3.5	3.61	3.51	0.91	N.S.
TMEM38A	GenicEnhancer	HypoUp	1.21	1.01	0.89	N.S.	1.02	0.85	N.S.	6.58	6.34	6.45	0.54	N.S.
ALKBH6	GenicEnhancer	HypoUp	1.27	0.9	0.32	N.S.	0.92	0.41	N.S.	7.91	7.98	7.8	0.27	N.S.
DEDD2	GenicEnhancer	HypoUp	0.69	1.06	0.57	N.S.	1.06	0.52	N.S.	9.3	9.38	9.27	0.37	N.S.
ERF	GenicEnhancer	HypoUp	0.91	0.96	0.67	N.S.	0.97	0.76	N.S.	10.64	10.55	10.53	0.36	N.S.
CNOT3	GenicEnhancer	HypoUp	1.32	1.24	0.05	Unfavorable	1.15	0.19	N.S.	9.76	9.9	9.94	0.0097	Positive
RNASEH1	GenicEnhancer	HyperUp	1.29	1.37	0.0014	Unfavorable	1.41	0.00086	Unfavorable	8.17	8.32	8.2	0.089	N.S.
ITGB1BP1	GenicEnhancer	HypoUp	1.32	1.27	0.01	Unfavorable	1.23	0.04	Unfavorable	9.32	9.54	9.63	0.00025	Positive
ZNF513	GenicEnhancer	HypoUp	0.98	1.18	0.11	N.S.	1.2	0.076	N.S.	9.27	9.17	9.15	0.15	N.S.
CAD	GenicEnhancer	HypoUp	1.88	1.73	4.4e-06	Unfavorable	1.61	6e-05	Unfavorable	9.5	9.79	9.87	0.00028	Positive
MCFD2	GenicEnhancer	HypoUp	0.9	1	0.97	N.S.	1.01	0.93	N.S.	11.98	11.94	11.93	0.75	N.S.
KCMF1	GenicEnhancer	HypoUp	1.22	1.25	0.022	Unfavorable	1.21	0.04	Unfavorable	10.27	10.35	10.34	0.12	N.S.
TSN	GenicEnhancer	HypoUp	1.08	1.18	0.077	N.S.	1.15	0.11	N.S.	10.65	10.86	10.85	0.00021	Positive
ZFAND2B	GenicEnhancer	HypoUp	0.9	1.01	0.88	N.S.	1.01	0.93	N.S.	10.13	10.13	10.09	0.91	N.S.
SNTA1	GenicEnhancer	HypoUp	1.11	0.94	0.51	N.S.	0.98	0.84	N.S.	9.46	9.54	9.48	0.77	N.S.
CHD6	GenicEnhancer	HypoUp	1.16	1.01	0.88	N.S.	0.99	0.96	N.S.	8.98	8.87	9.19	0.039	Positive
STAU1	GenicEnhancer	HypoUp	0.82	1.06	0.47	N.S.	1.05	0.62	N.S.	12.2	12.13	12.21	0.48	N.S.
ADNP	GenicEnhancer	HypoUp	1.13	1.13	0.19	N.S.	1.11	0.27	N.S.	10.1	10.11	10.38	0.017	Positive
DIDO1	GenicEnhancer	HypoUp	1.17	1.04	0.73	N.S.	1.03	0.76	N.S.	10.2	10.19	10.36	0.041	Positive
COMT	GenicEnhancer	HyperDown	-0.55	0.84	0.088	N.S.	0.84	0.092	N.S.	11.59	11.49	11.51	0.74	N.S.
ZNF70	GenicEnhancer	HypoUp	1.24	1.01	0.95	N.S.	0.97	0.75	N.S.	5.23	5.23	5.43	0.33	N.S.
MMP11	GenicEnhancer	HypoUp	3.67	1.03	0.77	N.S.	0.98	0.85	N.S.	8.25	8.21	8.49	0.6	N.S.
SLC35E4	GenicEnhancer	HypoUp	2.66	1.25	0.026	Unfavorable	1.25	0.02	Unfavorable	5.17	5.56	5.54	0.0054	Positive
APOL2	GenicEnhancer	HyperUp	1.13	0.94	0.52	N.S.	1	1	N.S.	10.81	10.89	10.78	0.64	N.S.
THUMPD3	GenicEnhancer	HypoUp	1.12	1.19	0.075	N.S.	1.25	0.033	Unfavorable	9.7	9.72	9.8	0.083	N.S.
RASSF1	GenicEnhancer	HypoUp	0.96	1.3	0.0084	Unfavorable	1.23	0.04	Unfavorable	9.08	9.13	9.13	0.63	N.S.
CYB561D2	GenicEnhancer	HypoUp	1.25	1.02	0.8	N.S.	1.04	0.66	N.S.	9.46	9.58	9.4	0.14	N.S.
POC1A	GenicEnhancer	HypoUp	1.94	1.18	0.097	N.S.	1.16	0.13	N.S.	7.87	8.13	8.07	0.049	Positive
PTPRG	GenicEnhancer	HyperUp	1.56	0.95	0.6	N.S.	0.94	0.51	N.S.	8.54	8.53	8.83	0.13	N.S.
PDZRN3	GenicEnhancer	HypoDown	-1.46	0.91	0.3	N.S.	0.85	0.076	N.S.	3.06	2.79	3.37	0.68	N.S.
LETM1	GenicEnhancer	HyperUp	0.88	1.08	0.41	N.S.	1.08	0.43	N.S.	10.29	10.31	10.27	0.92	N.S.
TTC1	GenicEnhancer	HypoUp	1.01	1.11	0.31	N.S.	1.2	0.097	N.S.	10.17	10.29	10.1	0.064	N.S.
MRPS18B	GenicEnhancer	HyperUp	0.95	0.92	0.33	N.S.	0.92	0.33	N.S.	11.3	11.31	11.19	0.35	N.S.
TMEM63B	IntergenicEnhancer	HypoUp	0.94	0.98	0.78	N.S.	1.09	0.33	N.S.	10.98	10.9	10.89	0.36	N.S.
RSPH3	GenicEnhancer	HypoUp	0.82	1.14	0.2	N.S.	1.07	0.49	N.S.	5.53	5.76	5.72	0.049	Positive
TNRC18	GenicEnhancer	HypoUp	1.6	1.05	0.65	N.S.	1.01	0.93	N.S.	11.27	11.31	11.39	0.31	N.S.
ITGB8	GenicEnhancer	HypoDown	-1.91	1.1	0.34	N.S.	1.07	0.5	N.S.	1.61	2.82	2.37	0.2	N.S.
DNAH11	GenicEnhancer	HypoUp	0.29	0.9	0.21	N.S.	0.89	0.18	N.S.	2.9	3.06	2.61	0.82	N.S.
PSPH	IntergenicEnhancer	HypoUp	1.83	1.25	0.028	Unfavorable	1.27	0.017	Unfavorable	8.81	9.05	9.04	0.093	N.S.
STYXL1	GenicEnhancer	HyperUp	0.98	1.08	0.34	N.S.	1.11	0.19	N.S.	9.31	9.48	9.3	0.26	N.S.
EPHA1	GenicEnhancer	HypoUp	1.16	0.92	0.33	N.S.	0.94	0.5	N.S.	9.15	8.4	8.38	0.0086	Inconsistent
RNF32	GenicEnhancer	HypoUp	1.12	1.04	0.65	N.S.	1.05	0.63	N.S.	5.02	5.02	5.21	0.21	N.S.
UBE3C	GenicEnhancer	HyperUp	1.07	0.98	0.75	N.S.	0.97	0.73	N.S.	10.64	10.66	10.77	0.33	N.S.
MTSS1	GenicEnhancer	HypoUp	0.68	0.93	0.43	N.S.	0.96	0.67	N.S.	11.88	11.67	11.54	0.0064	Inconsistent
SLC45A4	GenicEnhancer	HypoUp	2.43	1	0.98	N.S.	0.94	0.52	N.S.	7.11	7.09	7.23	0.85	N.S.
TSTA3	GenicEnhancer	HyperUp	1.31	1.03	0.73	N.S.	0.97	0.78	N.S.	11.15	11.16	11.09	0.84	N.S.
COL15A1	GenicEnhancer	HypoUp	3.26	0.8	0.086	N.S.	0.83	0.14	N.S.	8.91	8.48	8.19	0.0017	Inconsistent
ASB6	GenicEnhancer	HypoUp	1.08	1.11	0.23	N.S.	1.11	0.24	N.S.	9.07	9.16	9.25	0.018	Positive
ASS1	IntergenicEnhancer	HypoDown	-2.46	0.82	0.056	N.S.	0.89	0.28	N.S.	14.07	13.7	13.5	0.0046	Inverse
BCOR	GenicEnhancer	HyperUp	1.29	1.26	0.022	Unfavorable	1.19	0.079	N.S.	9.09	9.16	9.4	0.024	Positive
ACAP3	GenicEnhancer	HypoUp	1.08	1.01	0.95	N.S.	0.97	0.72	N.S.	9.35	9.53	9.51	0.086	N.S.
PUSL1	IntergenicEnhancer	HypoUp	1.26	1.13	0.17	N.S.	1.08	0.4	N.S.	7.96	8.31	8.09	0.0086	Positive
AURKAIP1	GenicEnhancer	HypoUp	0.44	0.9	0.27	N.S.	0.93	0.45	N.S.	11.34	11.51	11.29	0.15	N.S.
UBE2J2	IntergenicEnhancer	HypoUp	1.05	1.12	0.23	N.S.	1.09	0.37	N.S.	9.66	9.92	9.79	0.0014	Positive
CCNL2	GenicEnhancer	HypoUp	1.04	0.94	0.48	N.S.	0.91	0.33	N.S.	10.9	10.95	10.85	0.72	N.S.
PRKCZ	GenicEnhancer	HyperUp	0.24	0.92	0.31	N.S.	0.96	0.58	N.S.	8.33	7.85	8.23	0.27	N.S.
H6PD	GenicEnhancer	HypoUp	0.7	0.97	0.75	N.S.	0.98	0.86	N.S.	12.28	12.4	12.18	0.34	N.S.
MTHFR	GenicEnhancer	HyperUp	0.94	1.07	0.48	N.S.	1.06	0.59	N.S.	9.02	9.12	9.03	0.56	N.S.
CLCN6	GenicEnhancer	HyperUp	0.77	1.12	0.21	N.S.	1.09	0.37	N.S.	8.24	8.31	8.39	0.3	N.S.
PLOD1	GenicEnhancer	HyperUp	1.61	1.09	0.37	N.S.	1.03	0.72	N.S.	12.48	12.71	12.62	0.052	N.S.
KCNA3	GenicEnhancer	HypoDown	-1.03	0.97	0.68	N.S.	0.91	0.24	N.S.	1.51	0.25	0.43	0.063	N.S.
ASH1L	GenicEnhancer	HypoUp	1.47	1.02	0.84	N.S.	0.96	0.64	N.S.	9.79	9.85	9.99	0.2	N.S.
MRPS14	GenicEnhancer	HypoUp	1.16	1.08	0.4	N.S.	1.05	0.59	N.S.	9.21	9.21	9.04	0.037	Inconsistent
CACYBP	GenicEnhancer	HypoUp	1.65	1.42	0.0021	Unfavorable	1.34	0.011	Unfavorable	10.42	10.67	10.63	0.0072	Positive
ESRRG	GenicEnhancer	HypoDown	-1.81	0.9	0.24	N.S.	0.9	0.22	N.S.	0.59	1.84	1.21	0.27	N.S.
C1orf198	GenicEnhancer	HypoUp	2.03	1	0.97	N.S.	0.96	0.64	N.S.	10.33	10.36	10.36	0.97	N.S.
PRKCQ	GenicEnhancer	HypoDown	-0.12	0.84	0.023	Favorable	0.83	0.0084	Favorable	3.82	3.33	3.52	0.2	N.S.
SEPHS1	GenicEnhancer	HypoUp	1.15	1.54	1.9e-05	Unfavorable	1.44	0.00015	Unfavorable	10.24	10.25	10.4	0.019	Positive
COMMD3	GenicEnhancer	HyperUp	0.89	1.26	0.02	Unfavorable	1.23	0.041	Unfavorable	9.86	9.89	9.85	0.86	N.S.
CLRN3	GenicEnhancer	HypoDown	-2.94	0.91	0.32	N.S.	0.98	0.82	N.S.	4.71	5.2	5.03	0.77	N.S.
TSSC4	GenicEnhancer	HyperUp	0.99	1.07	0.41	N.S.	1.1	0.28	N.S.	9.72	9.8	9.69	0.46	N.S.
CDKN1C	GenicEnhancer	HypoDown	-0.65	1.1	0.31	N.S.	1.09	0.39	N.S.	6.11	6.42	6.75	0.031	Inconsistent
SLC22A18AS	GenicEnhancer	HypoUp	0.86	1	0.99	N.S.	0.99	0.93	N.S.	6.56	6.59	6.14	0.21	N.S.
PRPF19	GenicEnhancer	HypoUp	1.04	1.35	0.0015	Unfavorable	1.27	0.013	Unfavorable	11.45	11.54	11.52	0.18	N.S.
VPS37C	GenicEnhancer	HypoUp	1.3	1.23	0.033	Unfavorable	1.13	0.21	N.S.	8.59	8.68	8.74	0.076	N.S.
PELI3	GenicEnhancer	HypoUp	1.19	0.97	0.79	N.S.	1.01	0.92	N.S.	7.2	7.47	7.42	0.052	N.S.
MRPL11	GenicEnhancer	HypoUp	0.83	1.11	0.19	N.S.	1.12	0.17	N.S.	10.05	10.09	10	0.63	N.S.
DPP3	GenicEnhancer	HypoUp	1.11	1.04	0.7	N.S.	1.05	0.61	N.S.	10.06	10.12	10.01	0.46	N.S.
ARCN1	GenicEnhancer	HyperUp	0.82	1.09	0.34	N.S.	1.04	0.65	N.S.	11.49	11.59	11.63	0.056	N.S.
PHLDB1	GenicEnhancer	HyperUp	1.29	1.07	0.5	N.S.	1.02	0.84	N.S.	8.58	8.68	8.84	0.25	N.S.
NTF3	GenicEnhancer	HypoDown	-3.88	0.92	0.33	N.S.	0.92	0.32	N.S.	1.9	1.33	1.23	0.4	N.S.
ZCRB1	GenicEnhancer	HyperUp	0.88	1.23	0.025	Unfavorable	1.25	0.017	Unfavorable	9.74	9.8	9.76	0.6	N.S.
BAZ2A	GenicEnhancer	HypoUp	1.22	1.17	0.13	N.S.	1.14	0.19	N.S.	10.33	10.39	10.57	0.015	Positive
NACA	GenicEnhancer	HypoUp	0.81	1.11	0.26	N.S.	1.13	0.21	N.S.	13.74	13.82	13.82	0.32	N.S.
PRIM1	GenicEnhancer	HypoUp	2.3	1.15	0.18	N.S.	1.15	0.17	N.S.	7.3	7.49	7.71	0.12	N.S.
ULK1	GenicEnhancer	HypoUp	0.93	0.89	0.24	N.S.	0.91	0.33	N.S.	10.62	10.66	10.66	0.84	N.S.
PUS1	GenicEnhancer	HypoUp	1.28	1.18	0.079	N.S.	1.14	0.16	N.S.	9.33	9.41	9.35	0.69	N.S.
DLEU2	GenicEnhancer	HypoUp	1.03	1.1	0.24	N.S.	1.05	0.54	N.S.	4.89	4.95	5.07	0.46	N.S.
STK24	GenicEnhancer	HypoUp	1.36	1.25	0.022	Unfavorable	1.18	0.087	N.S.	10.76	10.78	10.91	0.19	N.S.
COL4A1	GenicEnhancer	HypoUp	2.72	0.98	0.86	N.S.	1.01	0.91	N.S.	12.13	12.05	12.27	0.46	N.S.
ADPRHL1	GenicEnhancer	HypoUp	1.11	1.13	0.19	N.S.	1.06	0.52	N.S.	5.54	5.84	5.46	0.2	N.S.
TMCO3	GenicEnhancer	HypoUp	2	1.31	0.0078	Unfavorable	1.19	0.073	N.S.	9.67	9.74	9.82	0.6	N.S.
PLD4	GenicEnhancer	HypoDown	-0.11	0.88	0.13	N.S.	0.83	0.029	Favorable	3.5	3.56	3.36	0.93	N.S.
WDR76	GenicEnhancer	HypoUp	2.93	1.29	0.019	Unfavorable	1.29	0.016	Unfavorable	6.51	6.93	6.9	0.019	Positive
PDIA3	GenicEnhancer	HypoUp	1.46	0.94	0.51	N.S.	0.92	0.4	N.S.	13.93	13.96	13.8	0.096	N.S.
SPG21	GenicEnhancer	HyperUp	0.82	0.86	0.1	N.S.	0.87	0.13	N.S.	11.36	11.3	11.24	0.083	N.S.
ANP32A	GenicEnhancer	HyperUp	1.36	1.03	0.74	N.S.	1.01	0.89	N.S.	11.38	11.35	11.37	0.91	N.S.
NGRN	GenicEnhancer	HyperUp	1.2	0.9	0.26	N.S.	0.87	0.12	N.S.	11.17	11.17	11.25	0.47	N.S.
RPUSD1	GenicEnhancer	HypoUp	1.26	1.06	0.48	N.S.	1.07	0.46	N.S.	8.75	8.93	8.89	0.058	N.S.
CHTF18	GenicEnhancer	HypoUp	2.04	1.12	0.31	N.S.	1.1	0.42	N.S.	7.69	7.91	8.02	0.027	Positive
HAGHL	GenicEnhancer	HypoUp	1.59	0.98	0.84	N.S.	0.92	0.46	N.S.	3.79	4.53	4.53	0.0062	Positive
LMF1	GenicEnhancer	HypoUp	0.58	0.73	5.5e-05	Inconsistent	0.75	0.00046	Inconsistent	8.93	8.69	8.6	0.043	Inconsistent
NTHL1	GenicEnhancer	HyperDown	-1	0.9	0.23	N.S.	0.89	0.26	N.S.	9.52	9.58	9.41	0.54	N.S.
SLC9A3R2	GenicEnhancer	HyperDown	-0.84	0.78	0.014	Favorable	0.79	0.02	Favorable	12.29	11.97	11.93	0.0079	Inverse
THOC6	GenicEnhancer	HypoUp	0.98	0.98	0.86	N.S.	0.97	0.74	N.S.	8.87	9.11	9.08	0.0023	Positive
PKMYT1	GenicEnhancer	HypoUp	2.88	1.25	0.058	N.S.	1.22	0.089	N.S.	6.74	7.27	7.41	0.00043	Positive
ANKS3	GenicEnhancer	HyperUp	1.34	1.01	0.88	N.S.	0.96	0.72	N.S.	7.95	8.16	8.13	0.059	N.S.
MYO1C	GenicEnhancer	HyperUp	0.77	0.9	0.23	N.S.	0.84	0.05	Inconsistent	11.69	11.68	11.73	0.84	N.S.
CYB5D2	GenicEnhancer	HyperDown	-0.4	0.7	0.0009	Favorable	0.74	0.0038	Favorable	9.2	8.9	8.82	0.0014	Inverse
ZZEF1	GenicEnhancer	HyperUp	0.42	0.88	0.2	N.S.	0.8	0.031	Inconsistent	9.34	9.27	9.3	0.71	N.S.
PEX12	GenicEnhancer	HypoUp	0.51	0.94	0.47	N.S.	0.95	0.55	N.S.	7.85	7.77	7.89	0.55	N.S.
MAPT	GenicEnhancer	HypoUp	2.99	1.24	0.055	N.S.	1.16	0.19	N.S.	6.73	6.93	6.85	0.63	N.S.
KPNB1	GenicEnhancer	HypoUp	1.26	1.27	0.02	Unfavorable	1.23	0.041	Unfavorable	11.56	11.75	11.81	0.00016	Positive
LRRC46	GenicEnhancer	HypoUp	0.94	0.96	0.68	N.S.	0.98	0.82	N.S.	4.35	4.4	4.38	0.92	N.S.
FAM104A	GenicEnhancer	HypoUp	1.22	1.19	0.11	N.S.	1.24	0.049	Unfavorable	9.15	9.33	9.35	0.00013	Positive
GRB2	GenicEnhancer	HypoUp	1.13	1.27	0.0076	Unfavorable	1.31	0.0041	Unfavorable	11.54	11.71	11.66	0.0019	Positive
APCDD1	GenicEnhancer	HypoDown	-0.65	1.12	0.21	N.S.	1.14	0.15	N.S.	5	5.74	6.12	0.0074	Inconsistent
NAPG	GenicEnhancer	HypoUp	0.81	0.93	0.43	N.S.	0.9	0.27	N.S.	9.1	9.13	9.14	0.83	N.S.
SH3GL1	GenicEnhancer	HyperUp	0.68	1.12	0.18	N.S.	1.05	0.61	N.S.	10.63	10.61	10.74	0.2	N.S.
STX10	GenicEnhancer	HyperUp	1.19	1.07	0.51	N.S.	1.06	0.62	N.S.	8.86	8.91	8.79	0.37	N.S.
ZNF260	GenicEnhancer	HypoUp	1.23	1.04	0.69	N.S.	1.09	0.4	N.S.	8.29	8.34	8.4	0.35	N.S.
PAK4	GenicEnhancer	HyperDown	1.22	1.1	0.3	N.S.	1.07	0.48	N.S.	9.97	10.12	10.16	0.067	N.S.
CD79A	GenicEnhancer	HypoDown	-0.7	0.86	0.076	N.S.	0.74	0.00083	Favorable	4.1	3.52	3.1	0.11	N.S.
CCDC8	GenicEnhancer	HypoDown	-0.59	1.08	0.51	N.S.	1.06	0.6	N.S.	3.42	3.51	4.03	0.36	N.S.
CTU1	GenicEnhancer	HypoUp	1.39	1.1	0.31	N.S.	1.1	0.34	N.S.	6.33	6.5	6.46	0.27	N.S.
TSEN34	GenicEnhancer	HypoUp	1.09	1.25	0.022	Unfavorable	1.21	0.048	Unfavorable	9.95	10.1	10.03	0.092	N.S.
MBOAT7	GenicEnhancer	HypoUp	1.16	1.28	0.0074	Unfavorable	1.25	0.019	Unfavorable	10.15	10.35	10.43	0.00082	Positive
STK39	GenicEnhancer	HypoUp	1.99	1.23	0.035	Unfavorable	1.13	0.2	N.S.	7.16	7.52	7.51	0.21	N.S.
ITGA6	GenicEnhancer	HypoUp	2.61	1.02	0.85	N.S.	1.03	0.76	N.S.	10.5	10.53	10.71	0.22	N.S.
IQCA1	GenicEnhancer	HypoUp	1.86	1.37	0.014	Unfavorable	1.35	0.015	Unfavorable	0.94	2.01	2.14	0.02	Positive
PLCB1	GenicEnhancer	HypoUp	2.82	1.08	0.44	N.S.	1.04	0.7	N.S.	7.67	7.9	8.07	0.15	N.S.
FOXA2	GenicEnhancer	HyperUp	0.91	0.94	0.46	N.S.	0.98	0.79	N.S.	10.24	9.87	9.58	0.045	Inconsistent
THBD	GenicEnhancer	HypoDown	-0.38	0.87	0.18	N.S.	0.9	0.29	N.S.	7.86	7.47	7.45	0.022	Inverse
MYBL2	GenicEnhancer	HypoUp	5	1.48	0.00064	Unfavorable	1.4	0.0031	Unfavorable	7.81	8.49	8.67	0.0025	Positive
CABLES2	GenicEnhancer	HyperUp	1.89	1.01	0.94	N.S.	0.99	0.95	N.S.	7.67	7.64	7.86	0.19	N.S.
YTHDF1	GenicEnhancer	HypoUp	1.05	1.28	0.013	Unfavorable	1.21	0.062	N.S.	10.36	10.43	10.55	3.3e-05	Positive
GGA1	GenicEnhancer	HyperUp	0.95	1.16	0.086	N.S.	1.21	0.02	Unfavorable	10.16	10.14	10.28	0.13	N.S.
NOL12	IntergenicEnhancer	HypoUp	1.55	1.16	0.13	N.S.	1.21	0.049	Unfavorable	8.26	8.37	8.38	0.24	N.S.
TRIOBP	GenicEnhancer	HyperUp	1.32	0.91	0.37	N.S.	0.93	0.51	N.S.	10.52	10.38	10.57	0.13	N.S.
TEF	GenicEnhancer	HypoUp	0.58	0.88	0.24	N.S.	0.98	0.86	N.S.	9.96	9.77	9.88	0.29	N.S.
PHF5A	GenicEnhancer	HypoUp	1.22	1.36	0.00095	Unfavorable	1.43	8.8e-05	Unfavorable	8.94	8.94	8.98	0.79	N.S.
ACAA1	GenicEnhancer	HypoDown	-1.31	0.91	0.37	N.S.	0.97	0.78	N.S.	12.71	12.35	12.2	0.00049	Inverse
OXSR1	GenicEnhancer	HypoUp	0.77	1.11	0.24	N.S.	1.09	0.37	N.S.	9.58	9.53	9.71	0.076	N.S.
MANF	GenicEnhancer	HypoUp	1.85	1.09	0.41	N.S.	1.07	0.5	N.S.	11.25	11.44	11.15	0.087	N.S.
BBX	GenicEnhancer	HyperUp	1.41	1.1	0.29	N.S.	1.05	0.59	N.S.	9.08	9.12	9.15	0.79	N.S.
TIGIT	GenicEnhancer	HypoDown	0.26	0.89	0.16	N.S.	0.81	0.0079	Inconsistent	4.34	4.33	4.07	0.72	N.S.
SLC12A8	GenicEnhancer	HyperUp	1.68	1.02	0.82	N.S.	0.98	0.84	N.S.	8.23	7.95	7.77	0.11	N.S.
TBC1D14	GenicEnhancer	HypoUp	0.95	0.98	0.8	N.S.	0.98	0.86	N.S.	10	10.13	10.18	0.084	N.S.
CCDC96	GenicEnhancer	HyperUp	0.75	0.99	0.92	N.S.	0.96	0.68	N.S.	4.87	4.88	4.83	0.89	N.S.
CCDC149	GenicEnhancer	HypoUp	0.86	1.22	0.062	N.S.	1.14	0.21	N.S.	7.41	7.67	7.27	0.12	N.S.
RBPJ	GenicEnhancer	HypoUp	0.99	0.99	0.88	N.S.	0.97	0.74	N.S.	8.2	8.38	8.41	0.036	Positive
POLR2B	GenicEnhancer	HypoUp	1.21	1.13	0.22	N.S.	1.11	0.25	N.S.	10.1	10.27	10.36	0.0025	Positive
SPCS3	GenicEnhancer	HypoUp	0.83	0.89	0.23	N.S.	0.9	0.27	N.S.	11.02	11.09	10.93	0.2	N.S.
SERINC5	GenicEnhancer	HypoUp	1.1	0.97	0.61	N.S.	0.99	0.88	N.S.	7.69	7.47	7.24	0.24	N.S.
EDIL3	GenicEnhancer	HypoUp	3.48	1.01	0.96	N.S.	0.97	0.77	N.S.	1.93	2.05	3.28	0.17	N.S.
UBE2D2	GenicEnhancer	HypoUp	1	1.22	0.038	Unfavorable	1.29	0.0097	Unfavorable	10.58	10.65	10.61	0.4	N.S.
CXXC5	GenicEnhancer	HyperUp	0.73	1.04	0.61	N.S.	1.06	0.49	N.S.	9.98	9.81	9.96	0.42	N.S.
SQSTM1	IntergenicEnhancer	HypoUp	1.56	1.33	0.0098	Unfavorable	1.39	0.0035	Unfavorable	14.84	15.16	14.76	0.044	Inconsistent
SLC22A23	GenicEnhancer	HypoUp	1.21	1.12	0.21	N.S.	1.12	0.21	N.S.	10.34	10.45	10.36	0.61	N.S.
PPP1R11	GenicEnhancer	HypoUp	1.42	0.95	0.5	N.S.	0.98	0.75	N.S.	10.86	10.9	10.83	0.69	N.S.
MRPS10	GenicEnhancer	HypoUp	1.07	1.01	0.91	N.S.	1.01	0.94	N.S.	10.24	10.27	10.21	0.64	N.S.
MRPS18A	GenicEnhancer	HypoUp	1.24	1	0.97	N.S.	1.04	0.67	N.S.	10.29	10.31	10.3	0.97	N.S.
VEGFA	GenicEnhancer	HypoUp	0.68	1.09	0.38	N.S.	1.1	0.35	N.S.	11.64	11.63	11.93	0.011	Positive
LAMA2	GenicEnhancer	HypoDown	-1.22	0.92	0.33	N.S.	0.92	0.35	N.S.	6.22	5.42	5.56	0.25	N.S.
GTF2H5	GenicEnhancer	HypoUp	0.59	0.94	0.48	N.S.	0.94	0.5	N.S.	9.75	9.69	9.48	0.014	Inconsistent
SERAC1	GenicEnhancer	HypoUp	0.95	1.17	0.11	N.S.	1.09	0.38	N.S.	7.11	7.02	7.19	0.29	N.S.
AZGP1	GenicEnhancer	HypoDown	-1.5	0.87	0.11	N.S.	0.93	0.4	N.S.	14.23	13.53	12.93	9.5e-06	Inverse
ZSCAN21	GenicEnhancer	HypoUp	0.97	0.84	0.063	N.S.	0.9	0.28	N.S.	8.23	8.16	8.19	0.55	N.S.
RAD54B	GenicEnhancer	HypoUp	1.95	1.6	0.00024	Unfavorable	1.52	0.00074	Unfavorable	5.97	6.41	6.29	0.0011	Positive
OPLAH	GenicEnhancer	HypoUp	0.96	0.93	0.48	N.S.	0.96	0.66	N.S.	10.8	10.68	10.47	0.037	Inconsistent
EXOSC4	IntergenicEnhancer	HypoUp	1.28	1.13	0.16	N.S.	1.13	0.15	N.S.	9.86	9.96	9.77	0.47	N.S.
GRINA	IntergenicEnhancer	HypoUp	1.47	1.03	0.76	N.S.	1.06	0.55	N.S.	13.53	13.55	13.28	0.035	Inconsistent
MAF1	IntergenicEnhancer	HypoUp	1.19	1.17	0.08	N.S.	1.14	0.14	N.S.	11.2	11.35	11.22	0.3	N.S.
SHARPIN	IntergenicEnhancer	HypoUp	1.55	1.11	0.29	N.S.	1.11	0.28	N.S.	10.92	11.01	10.84	0.38	N.S.
TSC1	GenicEnhancer	HypoUp	1.27	1.08	0.54	N.S.	1.06	0.65	N.S.	8.97	9.08	9.23	0.0069	Positive
MXRA5	GenicEnhancer	HypoDown	-0.79	0.89	0.26	N.S.	0.85	0.12	N.S.	6.64	6.53	6.76	0.76	N.S.
PEX10	GenicEnhancer	HypoUp	1	0.94	0.5	N.S.	0.91	0.34	N.S.	8.82	8.91	8.86	0.6	N.S.
NOL9	GenicEnhancer	HyperUp	0.9	1.07	0.49	N.S.	1.04	0.7	N.S.	6.6	6.85	6.85	0.012	Positive
KLHL21	GenicEnhancer	HyperUp	1.19	1.1	0.33	N.S.	1.1	0.34	N.S.	10.01	10.31	10.06	0.05	Positive
TNFRSF9	GenicEnhancer	HyperUp	1.36	0.96	0.64	N.S.	0.89	0.21	N.S.	-0.35	0.8	-0.24	0.33	N.S.
MYOM3	GenicEnhancer	HypoUp	1.08	0.93	0.41	N.S.	0.87	0.11	N.S.	0.94	1.06	0.71	0.88	N.S.
RPA2	GenicEnhancer	HypoUp	1.04	1.13	0.21	N.S.	1.08	0.44	N.S.	9.35	9.49	9.5	0.054	N.S.
SNHG3	GenicEnhancer	HypoUp	1.5	1.28	0.012	Unfavorable	1.22	0.044	Unfavorable	5.11	5.48	5.48	0.035	Positive
RCC1	GenicEnhancer	HypoUp	1.44	1.13	0.48	N.S.	1.12	0.52	N.S.	8.77	8.94	9.21	0.22	N.S.
TINAGL1	GenicEnhancer	HypoDown	-0.61	0.8	0.022	Favorable	0.82	0.035	Favorable	9.04	8.81	9	0.31	N.S.
ZMYM4	GenicEnhancer	HypoUp	1.12	1.35	0.0028	Unfavorable	1.24	0.028	Unfavorable	9.3	9.41	9.52	0.015	Positive
DMAP1	GenicEnhancer	HypoUp	0.83	1.08	0.36	N.S.	1.13	0.16	N.S.	9.61	9.68	9.59	0.58	N.S.
ERI3	GenicEnhancer	HypoUp	1.16	1.12	0.23	N.S.	1.12	0.21	N.S.	10.03	10.2	10.12	0.076	N.S.
RNF220	GenicEnhancer	HypoUp	1.61	1.27	0.022	Unfavorable	1.2	0.071	N.S.	10.21	10.31	10.36	0.028	Positive
KIF2C	GenicEnhancer	HypoUp	4.37	1.77	0.00012	Unfavorable	1.64	0.00054	Unfavorable	6.91	7.64	7.85	4.6e-05	Positive
DHCR24	GenicEnhancer	HypoUp	1.15	0.94	0.5	N.S.	0.95	0.61	N.S.	15.15	15.01	14.93	0.14	N.S.
KANK4	GenicEnhancer	HypoDown	-2.41	0.95	0.61	N.S.	0.9	0.31	N.S.	2.07	2.18	3.19	0.27	N.S.
ALG14	GenicEnhancer	HypoUp	0.89	0.97	0.74	N.S.	0.99	0.92	N.S.	8.62	8.72	8.45	0.0084	Inconsistent
MAGI3	GenicEnhancer	HypoUp	0.88	0.94	0.47	N.S.	0.94	0.51	N.S.	7.94	7.89	8.2	0.036	Positive
CASQ2	GenicEnhancer	HypoUp	2.06	0.92	0.29	N.S.	0.97	0.66	N.S.	4.1	3.57	2.72	0.0066	Inconsistent
ATP1A1	GenicEnhancer	HypoUp	1.61	1.2	0.043	Unfavorable	1.19	0.066	N.S.	13.41	13.43	13.7	0.041	Positive
RPRD2	GenicEnhancer	HypoUp	1.5	1.05	0.63	N.S.	1.01	0.88	N.S.	10.13	10.23	10.22	0.37	N.S.
TARS2	GenicEnhancer	HypoUp	0.99	0.99	0.87	N.S.	0.96	0.64	N.S.	10.04	10.07	9.81	0.014	Inconsistent
ECM1	GenicEnhancer	HypoDown	-3.51	0.96	0.72	N.S.	0.92	0.48	N.S.	7.11	7	7.23	0.6	N.S.
GOLPH3L	GenicEnhancer	HypoUp	1.68	1.06	0.61	N.S.	1.01	0.91	N.S.	9.22	9.46	9.3	0.023	Positive
C1orf56	GenicEnhancer	HypoUp	1.23	1.08	0.4	N.S.	1.06	0.55	N.S.	8.61	8.66	8.43	0.13	N.S.
SETDB1	GenicEnhancer	HypoUp	1.42	1.21	0.057	N.S.	1.14	0.17	N.S.	9.82	9.99	9.97	0.046	Positive
FDPS	GenicEnhancer	HypoUp	1.73	1.09	0.39	N.S.	1.08	0.42	N.S.	12.85	12.76	12.77	0.71	N.S.
HCN3	GenicEnhancer	HypoUp	1.45	1.21	0.078	N.S.	1.16	0.16	N.S.	7.58	7.53	7.49	0.77	N.S.
SCAMP3	GenicEnhancer	HypoUp	2.19	1.24	0.036	Unfavorable	1.22	0.052	N.S.	11.39	11.57	11.36	0.065	N.S.
FAM189B	GenicEnhancer	HypoUp	2.54	1.46	0.0022	Unfavorable	1.41	0.0055	Unfavorable	9.49	9.67	9.69	0.057	N.S.
MTX1	IntergenicEnhancer	HypoUp	1.3	1.11	0.24	N.S.	1.1	0.3	N.S.	10.44	10.57	10.42	0.2	N.S.
HDGF	GenicEnhancer	HyperUp	1.04	1.32	0.0018	Unfavorable	1.23	0.019	Unfavorable	13.34	13.38	13.3	0.55	N.S.
PRCC	GenicEnhancer	HyperUp	1.6	1.26	0.019	Unfavorable	1.23	0.038	Unfavorable	10.85	10.98	10.87	0.19	N.S.
MRPL24	GenicEnhancer	HyperUp	1.16	1.01	0.88	N.S.	1	0.98	N.S.	11.7	11.75	11.45	0.034	Inconsistent
FCRL6	GenicEnhancer	HypoDown	-0.97	1.02	0.85	N.S.	0.99	0.94	N.S.	3.3	3.03	2.34	0.021	Inverse
DUSP23	GenicEnhancer	HypoUp	1.29	1.11	0.27	N.S.	1.13	0.18	N.S.	11.05	11.33	10.82	0.0027	Inconsistent
IGSF8	GenicEnhancer	HypoUp	1.2	1.03	0.79	N.S.	1.09	0.4	N.S.	11.56	11.5	11.28	0.078	N.S.
KCNJ10	GenicEnhancer	HypoDown	-2.8	1.13	0.24	N.S.	1.04	0.72	N.S.	2.47	3.21	2.85	0.31	N.S.
PEA15	GenicEnhancer	HypoUp	2.27	1.24	0.042	Unfavorable	1.18	0.12	N.S.	11.56	11.67	11.59	0.44	N.S.
NDUFS2	GenicEnhancer	HyperUp	1.01	1.03	0.77	N.S.	1.03	0.73	N.S.	12.4	12.39	12.13	0.00099	Inconsistent
B4GALT3	GenicEnhancer	HyperUp	1.59	1.3	0.0067	Unfavorable	1.26	0.023	Unfavorable	9.92	10.09	9.93	0.049	Positive
PPOX	GenicEnhancer	HyperUp	1.64	1.13	0.26	N.S.	1.09	0.43	N.S.	8.83	8.92	8.69	0.056	N.S.
UFC1	GenicEnhancer	HyperUp	1.32	1.13	0.22	N.S.	1.09	0.4	N.S.	11.28	11.41	11.19	0.049	Inconsistent
DEDD	GenicEnhancer	HyperUp	1.41	1.23	0.046	Unfavorable	1.17	0.13	N.S.	10.04	10.1	9.97	0.16	N.S.
PFDN2	GenicEnhancer	HyperUp	1.19	1.15	0.16	N.S.	1.11	0.29	N.S.	10.57	10.74	10.44	0.018	Inconsistent
NOS1AP	GenicEnhancer	HypoUp	1.77	1.03	0.68	N.S.	1.05	0.54	N.S.	5.54	5.26	5.07	0.2	N.S.
TMCO1	GenicEnhancer	HypoUp	1.84	1.14	0.18	N.S.	1.12	0.23	N.S.	12.18	12.14	12.02	0.067	N.S.
UCK2	GenicEnhancer	HypoUp	2.23	1.63	1.1e-05	Unfavorable	1.51	0.00017	Unfavorable	8.63	8.92	8.91	0.0043	Positive
PIGC	GenicEnhancer	HypoUp	2	1.24	0.054	N.S.	1.21	0.075	N.S.	9.68	9.79	9.79	0.19	N.S.
EDEM3	GenicEnhancer	HypoUp	1.5	1.09	0.36	N.S.	1.06	0.53	N.S.	10.44	10.52	10.43	0.68	N.S.
ZNF281	GenicEnhancer	HypoUp	1.15	0.97	0.76	N.S.	0.96	0.66	N.S.	8.22	8.02	8.2	0.63	N.S.
LGR6	GenicEnhancer	HypoDown	-1.16	0.95	0.61	N.S.	0.9	0.29	N.S.	4.97	4.72	4.23	0.13	N.S.
PLXNA2	GenicEnhancer	HypoUp	0.98	1.03	0.75	N.S.	1	0.97	N.S.	9.3	9.32	9.43	0.36	N.S.
SLC30A10	GenicEnhancer	HypoUp	0.53	0.91	0.25	N.S.	0.94	0.45	N.S.	9.83	9.45	8.94	0.0021	Inconsistent
PSEN2	GenicEnhancer	HypoUp	1.39	0.97	0.75	N.S.	0.96	0.66	N.S.	9.34	9.36	9.17	0.17	N.S.
GALNT2	GenicEnhancer	HypoUp	1.26	1.03	0.76	N.S.	0.97	0.74	N.S.	12.16	12.09	12.15	0.78	N.S.
COG2	GenicEnhancer	HypoUp	1.69	1	1	N.S.	0.94	0.56	N.S.	9.23	9.41	9.34	0.05	Positive
RBM34	GenicEnhancer	HypoUp	1.68	1.2	0.11	N.S.	1.18	0.15	N.S.	9.79	9.98	9.84	0.051	N.S.
GGPS1	GenicEnhancer	HypoUp	1.44	1.09	0.37	N.S.	0.96	0.68	N.S.	9.23	9.37	9.36	0.052	N.S.
ARID4B	GenicEnhancer	HypoUp	1.27	1	0.96	N.S.	0.94	0.48	N.S.	9.51	9.52	9.59	0.65	N.S.
OPN3	GenicEnhancer	HypoUp	1.49	1.06	0.54	N.S.	1.02	0.85	N.S.	9.45	9.7	9.6	0.18	N.S.
KMO	GenicEnhancer	HypoDown	-2.16	0.98	0.87	N.S.	1.05	0.62	N.S.	9.08	8.29	7.98	0.00014	Inverse
CNST	GenicEnhancer	HyperUp	0.64	0.88	0.14	N.S.	0.9	0.21	N.S.	9.77	9.7	9.57	0.071	N.S.
AKR1C3	GenicEnhancer	HypoUp	2.54	1.22	0.071	N.S.	1.2	0.092	N.S.	13.24	13.49	13.14	0.11	N.S.
NET1	GenicEnhancer	HypoUp	0.75	1.32	0.0082	Unfavorable	1.24	0.035	Unfavorable	10.28	10.28	10.4	0.3	N.S.
YME1L1	GenicEnhancer	HypoUp	1.1	1.24	0.029	Unfavorable	1.2	0.057	N.S.	11.35	11.32	11.53	0.0095	Positive
MASTL	GenicEnhancer	HypoUp	1.62	1.3	0.008	Unfavorable	1.24	0.025	Unfavorable	7.51	7.63	7.94	0.0001	Positive
PSAP	IntergenicEnhancer	HypoUp	0.98	1.11	0.26	N.S.	1.04	0.69	N.S.	15.07	15.11	15.05	0.79	N.S.
SORBS1	GenicEnhancer	HyperDown	-0.58	1.02	0.87	N.S.	1.03	0.81	N.S.	10.11	10.03	10.02	0.66	N.S.
RRP12	GenicEnhancer	HypoUp	1.23	1.33	0.0023	Unfavorable	1.28	0.0095	Unfavorable	9.54	9.79	9.69	0.032	Positive
PGAM1	GenicEnhancer	HypoUp	0.54	1.06	0.57	N.S.	1.01	0.89	N.S.	11.72	11.75	11.75	0.9	N.S.
MMS19	GenicEnhancer	HypoUp	1.41	1.22	0.066	N.S.	1.17	0.13	N.S.	9.75	9.85	9.86	0.12	N.S.
CTBP2	GenicEnhancer	HypoDown	-0.03	0.92	0.39	N.S.	0.91	0.35	N.S.	7.37	7.4	7.57	0.49	N.S.
TALDO1	IntergenicEnhancer	HypoUp	0.75	1.21	0.029	Unfavorable	1.21	0.031	Unfavorable	12.4	12.49	12.25	0.16	N.S.
H19	IntergenicEnhancer	HypoDown	-1.55	1.02	0.86	N.S.	0.97	0.78	N.S.	12.66	12.35	13.03	0.4	N.S.
ZNF143	GenicEnhancer	HypoUp	1.31	1.24	0.022	Unfavorable	1.2	0.038	Unfavorable	8	8.05	8.12	0.17	N.S.
SPON1	GenicEnhancer	HypoDown	-1.51	0.9	0.29	N.S.	0.93	0.41	N.S.	4.57	4.09	4.51	0.45	N.S.
HARBI1	GenicEnhancer	HypoUp	1.2	1.21	0.058	N.S.	1.19	0.083	N.S.	6.06	6.19	6.04	0.11	N.S.
AMBRA1	GenicEnhancer	HypoUp	1.29	1.11	0.27	N.S.	1.14	0.19	N.S.	9.54	9.56	9.55	0.95	N.S.
TMEM132A	GenicEnhancer	HypoUp	2.2	1.11	0.3	N.S.	1.05	0.6	N.S.	7.12	7.53	7.78	0.01	Positive
B3GAT3	GenicEnhancer	HypoUp	1.28	1.2	0.042	Unfavorable	1.22	0.026	Unfavorable	10.3	10.39	10.23	0.34	N.S.
TTC9C	GenicEnhancer	HypoUp	0.98	1.2	0.067	N.S.	1.17	0.12	N.S.	7.93	8	8.04	0.13	N.S.
POLR2G	GenicEnhancer	HypoUp	0.99	1.21	0.05	Unfavorable	1.16	0.13	N.S.	9.89	9.96	9.86	0.47	N.S.
MALAT1	GenicEnhancer	HypoUp	0.44	0.93	0.49	N.S.	0.91	0.41	N.S.	10.08	10.21	10.02	0.36	N.S.
FAM89B	GenicEnhancer	HypoUp	0.5	1.13	0.21	N.S.	1.14	0.18	N.S.	9.5	9.61	9.58	0.23	N.S.
SNX32	GenicEnhancer	HypoUp	1.6	1.29	0.01	Unfavorable	1.27	0.017	Unfavorable	-4.39	-5.28	-4.66	0.61	N.S.
MUS81	GenicEnhancer	HypoUp	0.87	1.12	0.3	N.S.	1.09	0.43	N.S.	9.11	9.14	9.14	0.82	N.S.
C11orf68	GenicEnhancer	HypoUp	1.19	1.02	0.83	N.S.	1.05	0.62	N.S.	9.67	9.68	9.7	0.87	N.S.
DRAP1	GenicEnhancer	HypoUp	1.14	1.15	0.14	N.S.	1.13	0.2	N.S.	10.93	11.01	10.85	0.22	N.S.
SPTBN2	GenicEnhancer	HyperDown	-2.16	0.88	0.15	N.S.	0.91	0.28	N.S.	9.09	8.7	8.35	0.021	Inverse
RBM4	GenicEnhancer	HyperUp	1.19	1.1	0.33	N.S.	1.1	0.29	N.S.	10.73	10.84	10.84	0.17	N.S.
SHANK2	GenicEnhancer	HypoUp	1.01	0.91	0.3	N.S.	0.93	0.42	N.S.	9.29	8.83	8.68	0.025	Inconsistent
INTS4	GenicEnhancer	HyperUp	1.27	1.2	0.088	N.S.	1.17	0.14	N.S.	8.55	8.64	8.57	0.34	N.S.
DCUN1D5	GenicEnhancer	HypoUp	1.27	1.33	0.0028	Unfavorable	1.32	0.003	Unfavorable	8.02	8.26	8.22	0.0076	Positive
DLAT	GenicEnhancer	HypoUp	1	1.19	0.075	N.S.	1.17	0.11	N.S.	9.6	9.66	9.79	0.16	N.S.
B3GAT1	GenicEnhancer	HypoDown	-3.64	0.89	0.24	N.S.	0.89	0.21	N.S.	3.67	3.52	3.59	0.96	N.S.
MANSC1	GenicEnhancer	HyperUp	1.12	1.01	0.92	N.S.	0.99	0.91	N.S.	8.41	8.42	8.54	0.41	N.S.
BCAT1	GenicEnhancer	HypoUp	2.41	1.25	0.016	Unfavorable	1.16	0.1	N.S.	6.58	6.99	7.06	0.009	Positive
LARP4	GenicEnhancer	HypoUp	0.39	0.87	0.15	N.S.	0.91	0.34	N.S.	10.93	10.88	10.8	0.26	N.S.
SCN8A	GenicEnhancer	HypoUp	1.38	0.98	0.78	N.S.	0.98	0.81	N.S.	5.88	5.4	5.49	0.14	N.S.
ACVR1B	GenicEnhancer	HypoUp	0.98	1.02	0.79	N.S.	1.01	0.94	N.S.	10.25	10.25	10.29	0.91	N.S.
MYO1A	GenicEnhancer	HyperUp	2.93	1.22	0.068	N.S.	1.17	0.19	N.S.	3.92	4.41	4.17	0.63	N.S.
BBS10	GenicEnhancer	HyperUp	0.88	0.98	0.83	N.S.	0.98	0.83	N.S.	7.82	7.81	8	0.17	N.S.
CHPT1	GenicEnhancer	HypoUp	0.89	0.86	0.1	N.S.	0.92	0.33	N.S.	11.71	11.43	11.33	0.00042	Inconsistent
TPCN1	GenicEnhancer	HypoUp	1.1	1	0.98	N.S.	0.96	0.69	N.S.	10.33	10.45	10.45	0.34	N.S.
PLBD2	GenicEnhancer	HyperUp	1.87	0.94	0.5	N.S.	0.97	0.78	N.S.	9.75	9.72	9.73	0.94	N.S.
ORAI1	GenicEnhancer	HyperUp	0.94	1.02	0.78	N.S.	1	0.98	N.S.	8.97	9.05	9.02	0.62	N.S.
SPATA13	GenicEnhancer	HypoUp	0.77	0.91	0.31	N.S.	0.9	0.24	N.S.	7.37	7.15	7.52	0.46	N.S.
HMGB1	GenicEnhancer	HypoUp	0.79	1.02	0.84	N.S.	0.98	0.78	N.S.	12	11.95	12.02	0.58	N.S.
FOXO1	GenicEnhancer	HypoDown	-0.35	0.74	0.014	Favorable	0.74	0.015	Favorable	9.38	9.08	9.06	0.019	Inverse
PCID2	GenicEnhancer	HypoUp	1.32	1.36	0.0011	Unfavorable	1.27	0.0085	Unfavorable	9.1	9.11	9.13	0.89	N.S.
PRMT5	GenicEnhancer	HypoUp	1.49	1.18	0.11	N.S.	1.2	0.066	N.S.	9.91	10.01	9.95	0.34	N.S.
C14orf93	GenicEnhancer	HypoUp	1.54	0.98	0.89	N.S.	1.02	0.85	N.S.	7.69	7.78	7.7	0.43	N.S.
PSMB5	GenicEnhancer	HypoUp	1.01	1.21	0.05	Unfavorable	1.24	0.027	Unfavorable	11.53	11.61	11.46	0.094	N.S.
CDH24	GenicEnhancer	HypoUp	2.51	1.15	0.21	N.S.	1.17	0.18	N.S.	5.82	6.01	5.96	0.45	N.S.
SNX6	GenicEnhancer	HypoUp	0.84	1.2	0.056	N.S.	1.12	0.19	N.S.	9.49	9.47	9.63	0.11	N.S.
PTGDR	GenicEnhancer	HypoDown	-1.87	1.05	0.64	N.S.	1	0.99	N.S.	2.45	1.73	1.87	0.093	N.S.
PTGER2	GenicEnhancer	HypoDown	-1.12	0.85	0.077	N.S.	0.83	0.027	Favorable	4.05	3.85	3.3	0.024	Inverse
PNMA1	GenicEnhancer	HypoUp	1.67	1.24	0.033	Unfavorable	1.13	0.21	N.S.	8.06	8.18	8.52	0.0041	Positive
PTGR2	GenicEnhancer	HypoUp	0.49	0.85	0.059	N.S.	0.89	0.21	N.S.	9.14	8.91	8.93	0.0099	Inconsistent
ALDH6A1	GenicEnhancer	HypoDown	-1.38	0.88	0.15	N.S.	0.92	0.36	N.S.	10.61	10.02	9.92	0.0017	Inverse
LIN52	GenicEnhancer	HypoUp	1.11	1.21	0.069	N.S.	1.22	0.057	N.S.	6.58	6.24	6.48	0.061	N.S.
GLRX5	GenicEnhancer	HypoUp	0.5	0.94	0.49	N.S.	0.99	0.91	N.S.	11	10.74	10.76	0.0027	Inconsistent
HSP90AA1	GenicEnhancer	HyperUp	1.55	1.24	0.026	Unfavorable	1.19	0.082	N.S.	14.2	14.21	14.25	0.84	N.S.
WDR20	GenicEnhancer	HyperUp	0.63	1.05	0.61	N.S.	1.02	0.86	N.S.	8.27	8.15	8.27	0.096	N.S.
CINP	GenicEnhancer	HypoUp	0.67	1.04	0.68	N.S.	1.04	0.69	N.S.	9.08	9.1	9.1	0.95	N.S.
TECPR2	GenicEnhancer	HypoUp	1.01	0.98	0.85	N.S.	0.93	0.41	N.S.	8.52	8.41	8.58	0.14	N.S.
BUB1B	GenicEnhancer	HypoUp	4.06	1.62	0.0012	Unfavorable	1.51	0.0045	Unfavorable	6.36	6.93	7.3	0.00011	Positive
SRP14	GenicEnhancer	HypoUp	1.02	0.95	0.61	N.S.	0.98	0.81	N.S.	12.23	12.2	12.13	0.24	N.S.
SPATA5L1	GenicEnhancer	HypoUp	1.16	1.14	0.17	N.S.	1.1	0.3	N.S.	8.03	7.94	8.09	0.14	N.S.
MNS1	GenicEnhancer	HypoUp	2.19	1.02	0.83	N.S.	1.07	0.51	N.S.	6.05	5.92	5.6	0.22	N.S.
PARP16	GenicEnhancer	HypoUp	0.57	0.8	0.021	Inconsistent	0.84	0.063	N.S.	8.55	8.45	8.42	0.14	N.S.
NPTN	GenicEnhancer	HypoUp	1.33	0.92	0.28	N.S.	0.93	0.38	N.S.	10.63	10.64	10.74	0.36	N.S.
FANCI	GenicEnhancer	HyperUp	3.25	1.35	0.014	Unfavorable	1.28	0.046	Unfavorable	8.11	8.48	8.65	0.00083	Positive
HDDC3	GenicEnhancer	HypoUp	0.85	0.86	0.13	N.S.	0.88	0.18	N.S.	9.01	8.94	8.77	0.033	Inconsistent
SLCO3A1	GenicEnhancer	HypoUp	1	0.92	0.43	N.S.	0.93	0.41	N.S.	7.91	7.93	7.87	0.95	N.S.
MEF2A	GenicEnhancer	HyperUp	0.76	0.92	0.32	N.S.	0.91	0.25	N.S.	9.58	9.41	9.57	0.25	N.S.
TRAF7	GenicEnhancer	HyperUp	1.35	0.86	0.14	N.S.	0.88	0.24	N.S.	11.06	11.13	11.23	0.093	N.S.
C16orf71	GenicEnhancer	HyperUp	0.85	0.96	0.42	N.S.	0.99	0.78	N.S.	3.15	3.23	2.92	0.33	N.S.
METTL9	GenicEnhancer	HypoUp	0.69	1.1	0.32	N.S.	1.03	0.78	N.S.	9.15	9.29	9.42	0.012	Positive
ARHGAP17	GenicEnhancer	HypoUp	0.88	1.07	0.48	N.S.	1.03	0.76	N.S.	9.61	9.64	9.68	0.54	N.S.
GTF3C1	GenicEnhancer	HypoUp	0.62	1.05	0.65	N.S.	1.04	0.7	N.S.	10.4	10.54	10.61	0.002	Positive
CETP	GenicEnhancer	HypoDown	-3.33	1	0.97	N.S.	1.02	0.9	N.S.	6.53	6.3	5.97	0.036	Inverse
NOB1	GenicEnhancer	HypoUp	0.98	1.1	0.31	N.S.	1.09	0.4	N.S.	9.77	9.8	9.88	0.42	N.S.
CMIP	GenicEnhancer	HyperUp	0.75	0.92	0.38	N.S.	0.87	0.14	N.S.	9.62	9.49	9.74	0.028	Positive
IRF8	GenicEnhancer	HypoDown	-0.46	0.89	0.3	N.S.	0.89	0.33	N.S.	8.33	8.09	7.97	0.082	N.S.
NXN	GenicEnhancer	HypoDown	-1.06	0.92	0.36	N.S.	0.9	0.27	N.S.	7.31	7.43	7.21	0.75	N.S.
KIAA0100	GenicEnhancer	HypoUp	1.8	1.24	0.074	N.S.	1.22	0.1	N.S.	10.99	11.25	11.3	0.00021	Positive
KRT10	GenicEnhancer	HypoUp	0.94	0.98	0.81	N.S.	0.97	0.74	N.S.	8.78	9.1	8.89	0.012	Positive
TUBG1	GenicEnhancer	HyperUp	2.1	1.46	0.00041	Unfavorable	1.48	0.00026	Unfavorable	9.92	10.13	10.21	0.004	Positive
C1QL1	GenicEnhancer	HypoUp	4.14	0.99	0.94	N.S.	1.06	0.59	N.S.	4.72	4.83	5.4	0.47	N.S.
GJC1	GenicEnhancer	HypoUp	2.8	1.07	0.56	N.S.	1.08	0.45	N.S.	6.44	6.54	6.58	0.64	N.S.
SNX11	GenicEnhancer	HypoUp	0.9	1.05	0.63	N.S.	1.12	0.31	N.S.	9.06	9.15	9.04	0.2	N.S.
CBX1	GenicEnhancer	HypoUp	1.85	1.35	0.0052	Unfavorable	1.3	0.016	Unfavorable	9.61	9.79	9.95	0.00017	Positive
ANKRD40	GenicEnhancer	HypoUp	1.1	1.11	0.27	N.S.	1.08	0.45	N.S.	9.85	9.94	10	0.022	Positive
TUBD1	GenicEnhancer	HypoUp	0.94	1.2	0.086	N.S.	1.19	0.096	N.S.	7	7.29	7.3	4.7e-05	Positive
RPS6KB1	GenicEnhancer	HypoUp	0.9	1.05	0.55	N.S.	1.08	0.42	N.S.	9.15	9.29	9.31	0.022	Positive
C17orf58	GenicEnhancer	HypoUp	1.48	1.18	0.076	N.S.	1.28	0.011	Unfavorable	8.58	8.62	8.51	0.6	N.S.
KPNA2	GenicEnhancer	HypoUp	2.69	1.72	2.6e-06	Unfavorable	1.62	2.1e-05	Unfavorable	10.32	10.73	10.8	1.3e-05	Positive
ARSG	GenicEnhancer	HypoUp	0.81	1.13	0.23	N.S.	1.04	0.66	N.S.	5.7	6.04	5.25	0.0014	Inconsistent
AMZ2	GenicEnhancer	HypoUp	0.7	1.17	0.11	N.S.	1.14	0.18	N.S.	9.57	9.82	9.7	0.00093	Positive
GPRC5C	GenicEnhancer	HypoUp	0.21	1	1	N.S.	1.07	0.45	N.S.	11.75	11.79	11.65	0.43	N.S.
PRPSAP1	GenicEnhancer	HypoUp	1.06	0.94	0.46	N.S.	1	0.99	N.S.	10.89	10.86	10.65	0.018	Inconsistent
RHBDF2	GenicEnhancer	HypoUp	1.63	1.07	0.51	N.S.	1.08	0.43	N.S.	8.91	9.04	9.04	0.5	N.S.
PGS1	GenicEnhancer	HypoUp	1.51	1.27	0.034	Unfavorable	1.25	0.046	Unfavorable	8.34	8.55	8.52	0.0034	Positive
C1QTNF1	GenicEnhancer	HypoDown	-2.45	0.97	0.73	N.S.	0.94	0.52	N.S.	8.36	8.45	8.3	0.88	N.S.
TBC1D16	GenicEnhancer	HypoUp	2.17	1.05	0.65	N.S.	1.08	0.47	N.S.	8.26	8.47	8.43	0.12	N.S.
CCDC40	GenicEnhancer	HypoUp	1.43	1.27	0.055	N.S.	1.25	0.074	N.S.	4.77	5.29	5.28	0.0067	Positive
SLC38A10	GenicEnhancer	HyperUp	0.87	0.89	0.25	N.S.	0.98	0.82	N.S.	12.66	12.73	12.52	0.066	N.S.
SLC16A3	GenicEnhancer	HypoUp	2.55	1.31	0.0018	Unfavorable	1.25	0.012	Unfavorable	8.01	8.61	8.68	0.0021	Positive
CSNK1D	GenicEnhancer	HypoUp	1.24	1.35	0.0069	Unfavorable	1.41	0.0031	Unfavorable	11.52	11.7	11.65	0.003	Positive
MYL12B	GenicEnhancer	HypoUp	1.05	0.99	0.94	N.S.	1	0.97	N.S.	12.95	12.95	12.9	0.82	N.S.
ZNF516	GenicEnhancer	HypoUp	1.05	1.12	0.24	N.S.	1.09	0.34	N.S.	7.76	7.94	7.89	0.18	N.S.
LMNB2	GenicEnhancer	HypoUp	1.42	1.42	0.00052	Unfavorable	1.26	0.019	Unfavorable	9.12	9.39	9.57	0.0004	Positive
C19orf57	GenicEnhancer	HyperUp	1.65	0.95	0.64	N.S.	0.95	0.64	N.S.	5.32	5.31	5.51	0.47	N.S.
GIPC1	GenicEnhancer	HypoUp	1.57	0.96	0.71	N.S.	0.93	0.49	N.S.	10.91	11.06	10.87	0.21	N.S.
MED26	GenicEnhancer	HypoUp	1.16	0.86	0.16	N.S.	0.81	0.053	N.S.	8.01	8.04	8.06	0.74	N.S.
PSENEN	GenicEnhancer	HypoUp	0.6	1.05	0.59	N.S.	1.06	0.51	N.S.	10.23	10.36	10.25	0.34	N.S.
PSMD8	GenicEnhancer	HypoUp	0.96	0.96	0.66	N.S.	0.98	0.84	N.S.	11.67	11.84	11.66	0.0096	Inconsistent
YIF1B	GenicEnhancer	HypoUp	1.47	1.18	0.057	N.S.	1.21	0.03	Unfavorable	10.22	10.45	10.19	0.037	Inconsistent
EIF3K	GenicEnhancer	HypoUp	0.82	0.98	0.85	N.S.	1	0.97	N.S.	11.98	12.09	11.91	0.25	N.S.
MRPS12	GenicEnhancer	HypoUp	1.02	1	0.96	N.S.	1.02	0.8	N.S.	10.1	10.33	10.1	0.065	N.S.
C19orf47	GenicEnhancer	HypoUp	1.14	1.12	0.16	N.S.	1.11	0.22	N.S.	8.12	8.24	8.24	0.15	N.S.
PLD3	GenicEnhancer	HypoUp	1.05	0.96	0.71	N.S.	0.94	0.56	N.S.	12.15	12.21	12.14	0.67	N.S.
EXOSC5	GenicEnhancer	HypoUp	1.2	1.12	0.26	N.S.	1.12	0.23	N.S.	9.25	9.47	9.25	0.059	N.S.
CCDC97	GenicEnhancer	HypoUp	1.7	1.39	0.0038	Unfavorable	1.33	0.01	Unfavorable	9.36	9.5	9.48	0.058	N.S.
ZNF526	GenicEnhancer	HypoUp	1.53	1.08	0.44	N.S.	1.06	0.56	N.S.	7.98	8.13	8.06	0.042	Positive
GSK3A	GenicEnhancer	HypoUp	1.27	1.18	0.084	N.S.	1.13	0.19	N.S.	10.34	10.5	10.44	0.012	Positive
CBLC	GenicEnhancer	HypoUp	0.46	0.93	0.39	N.S.	0.95	0.54	N.S.	8.11	7.96	7.38	0.13	N.S.
GEMIN7	GenicEnhancer	HypoUp	1.03	1.14	0.13	N.S.	1.15	0.1	N.S.	8.62	8.8	8.69	0.17	N.S.
MARK4	GenicEnhancer	HypoUp	1.28	0.92	0.45	N.S.	0.95	0.65	N.S.	10.2	10.18	10.14	0.78	N.S.
CCDC61	GenicEnhancer	HypoUp	1.29	1.04	0.7	N.S.	1.06	0.61	N.S.	8	8.05	7.83	0.088	N.S.
PPP5C	GenicEnhancer	HypoUp	0.74	1.2	0.064	N.S.	1.15	0.16	N.S.	10.13	10.29	10.26	0.021	Positive
AP2S1	GenicEnhancer	HypoUp	0.73	1.09	0.29	N.S.	1.09	0.32	N.S.	11.05	11.13	10.94	0.21	N.S.
LIG1	GenicEnhancer	HypoUp	1.26	1.1	0.41	N.S.	1.08	0.51	N.S.	9.39	9.67	9.63	0.0068	Positive
KDELR1	GenicEnhancer	HypoUp	1.25	1.18	0.079	N.S.	1.08	0.39	N.S.	12.17	12.28	12.29	0.13	N.S.
GRWD1	GenicEnhancer	HypoUp	1.07	1.03	0.73	N.S.	1	0.98	N.S.	10	10.08	9.94	0.2	N.S.
NOSIP	GenicEnhancer	HyperUp	0.85	1.05	0.54	N.S.	1.05	0.6	N.S.	10.03	10.23	10.06	0.13	N.S.
PIH1D1	GenicEnhancer	HyperUp	0.72	1.05	0.56	N.S.	1.04	0.7	N.S.	10.55	10.61	10.49	0.44	N.S.
ADI1	GenicEnhancer	HyperDown	-0.83	0.78	0.014	Favorable	0.85	0.11	N.S.	13.36	13.2	12.78	0.00032	Inverse
CPSF3	GenicEnhancer	HypoUp	1.28	1.32	0.0029	Unfavorable	1.31	0.0044	Unfavorable	9.57	9.69	9.7	0.031	Positive
GREB1	GenicEnhancer	HypoUp	2.04	1.02	0.85	N.S.	1.06	0.55	N.S.	7.48	7.42	7.3	0.83	N.S.
MPV17	GenicEnhancer	HypoUp	1.58	1.22	0.0089	Unfavorable	1.18	0.043	Unfavorable	9.04	9.2	9.26	0.026	Positive
EIF2B4	GenicEnhancer	HypoUp	1.13	1.36	0.0012	Unfavorable	1.34	0.0016	Unfavorable	9.85	9.91	9.92	0.42	N.S.
SNX17	GenicEnhancer	HypoUp	0.78	1.12	0.21	N.S.	1.14	0.18	N.S.	11.47	11.52	11.49	0.68	N.S.
PPP1CB	GenicEnhancer	HypoUp	1.13	1.22	0.032	Unfavorable	1.14	0.15	N.S.	11.55	11.61	11.7	0.046	Positive
LCLAT1	GenicEnhancer	HypoUp	1.3	1.37	0.0017	Unfavorable	1.4	0.00075	Unfavorable	8.65	8.61	8.71	0.59	N.S.
CALM2	GenicEnhancer	HypoUp	0.82	1.09	0.34	N.S.	1.01	0.89	N.S.	12.75	12.74	12.9	0.03	Positive
MSH6	GenicEnhancer	HypoUp	1.58	1.2	0.053	N.S.	1.2	0.053	N.S.	10.1	10.28	10.3	0.0082	Positive
FOXN2	GenicEnhancer	HypoUp	1.29	1.08	0.39	N.S.	1.08	0.4	N.S.	9.09	9.06	9.12	0.89	N.S.
GMCL1	GenicEnhancer	HypoUp	1.03	1.03	0.78	N.S.	1.02	0.85	N.S.	7.31	7.31	7.6	0.16	N.S.
TGFA	GenicEnhancer	HypoDown	-1.1	0.95	0.64	N.S.	0.9	0.33	N.S.	5.51	5.93	5.99	0.15	N.S.
TEX261	GenicEnhancer	HypoUp	1.02	1.12	0.29	N.S.	1.1	0.37	N.S.	11.02	11.06	11.08	0.41	N.S.
DCTN1	GenicEnhancer	HypoUp	1.13	1.11	0.26	N.S.	1.06	0.56	N.S.	11.45	11.55	11.57	0.045	Positive
ANKRD39	GenicEnhancer	HyperUp	1.21	1.08	0.39	N.S.	1.09	0.34	N.S.	8.4	8.54	8.38	0.19	N.S.
C2orf49	GenicEnhancer	HypoUp	0.9	1.18	0.078	N.S.	1.14	0.16	N.S.	6.55	6.68	6.6	0.17	N.S.
ACTR3	GenicEnhancer	HypoUp	1.19	1.22	0.046	Unfavorable	1.12	0.23	N.S.	11.09	11.2	11.29	0.0093	Positive
HS6ST1	GenicEnhancer	HyperUp	1.31	0.88	0.18	N.S.	0.91	0.29	N.S.	10.78	10.79	10.71	0.8	N.S.
FMNL2	GenicEnhancer	HypoDown	0.36	1.11	0.28	N.S.	1.07	0.52	N.S.	7.39	7.89	7.93	0.0074	Positive
GULP1	GenicEnhancer	HypoDown	0.37	1.25	0.038	Unfavorable	1.15	0.2	N.S.	2.44	3.59	3.93	0.035	Positive
UNC80	GenicEnhancer	HypoUp	1.03	0.84	0.069	N.S.	0.87	0.16	N.S.	-1.74	-1.98	-0.78	0.34	N.S.
NHEJ1	GenicEnhancer	HypoUp	0.91	1.11	0.25	N.S.	1.07	0.48	N.S.	8.12	8.3	8.27	0.035	Positive
IHH	GenicEnhancer	HypoUp	1.18	1.09	0.4	N.S.	1.1	0.37	N.S.	6.35	5.95	6.27	0.51	N.S.
MRPL44	GenicEnhancer	HypoUp	0.62	1.06	0.57	N.S.	1.01	0.95	N.S.	9.8	9.76	9.76	0.66	N.S.
MFF	GenicEnhancer	HypoUp	1.22	1.14	0.19	N.S.	1.09	0.34	N.S.	10.22	10.32	10.38	0.018	Positive
AGFG1	GenicEnhancer	HypoUp	1.58	1.26	0.023	Unfavorable	1.19	0.084	N.S.	10.2	10.31	10.47	0.0006	Positive
SH3BP4	GenicEnhancer	HypoUp	0.81	0.88	0.16	N.S.	0.89	0.2	N.S.	10.82	10.6	10.79	0.23	N.S.
THAP4	GenicEnhancer	HyperDown	-0.27	1.04	0.65	N.S.	1.04	0.66	N.S.	10.16	10.18	10.22	0.65	N.S.
ATG4B	GenicEnhancer	HyperUp	1.05	1.13	0.2	N.S.	1.13	0.19	N.S.	10.04	10.02	10.12	0.41	N.S.
TGM3	GenicEnhancer	HypoUp	4.53	1.09	0.42	N.S.	1.1	0.37	N.S.	6.39	7.23	5.8	0.041	Inconsistent
RASSF2	GenicEnhancer	HypoDown	0.13	0.94	0.49	N.S.	0.93	0.43	N.S.	7.42	7.33	7.26	0.59	N.S.
SPTLC3	GenicEnhancer	HypoUp	0.87	1.13	0.17	N.S.	1.1	0.29	N.S.	8.53	8.43	8.32	0.57	N.S.
CST7	GenicEnhancer	HypoDown	-0.79	0.82	0.045	Favorable	0.76	0.0069	Favorable	6.13	5.87	5.7	0.1	N.S.
EIF2S2	GenicEnhancer	HypoUp	1.27	1.19	0.04	Unfavorable	1.18	0.052	N.S.	10.9	10.99	11.03	0.12	N.S.
ERGIC3	GenicEnhancer	HypoUp	1.07	1.16	0.084	N.S.	1.15	0.1	N.S.	12.37	12.38	12.37	0.97	N.S.
MANBAL	GenicEnhancer	HypoUp	1.48	1.16	0.13	N.S.	1.1	0.32	N.S.	10.08	10.14	10.18	0.27	N.S.
PIGT	GenicEnhancer	HypoUp	1.7	1.09	0.42	N.S.	1.12	0.23	N.S.	11.83	11.92	11.89	0.31	N.S.
NEURL2	GenicEnhancer	HypoUp	1	1.2	0.088	N.S.	1.21	0.058	N.S.	6.2	6.13	6.07	0.48	N.S.
SLC35C2	GenicEnhancer	HypoUp	1.12	1.07	0.48	N.S.	1.12	0.21	N.S.	10.6	10.6	10.58	0.95	N.S.
ZNF217	GenicEnhancer	HypoUp	1.29	1.12	0.25	N.S.	1.07	0.42	N.S.	9.62	9.63	9.83	0.22	N.S.
PSMA7	GenicEnhancer	HyperUp	0.84	1.13	0.15	N.S.	1.14	0.11	N.S.	12.03	12.12	12.08	0.47	N.S.
TCFL5	GenicEnhancer	HypoUp	1.22	1.1	0.37	N.S.	1.1	0.37	N.S.	8.09	8.16	8.28	0.069	N.S.
PCMTD2	GenicEnhancer	HypoUp	0.83	1.04	0.66	N.S.	1.05	0.6	N.S.	10.13	9.95	10.14	0.12	N.S.
TRAPPC10	GenicEnhancer	HyperUp	0.76	0.89	0.17	N.S.	0.93	0.42	N.S.	9.55	9.57	9.6	0.77	N.S.
THAP7	GenicEnhancer	HypoUp	0.7	0.95	0.6	N.S.	1	0.99	N.S.	9.18	9.22	9.14	0.67	N.S.
SMARCB1	GenicEnhancer	HypoUp	1.39	1.22	0.052	N.S.	1.16	0.14	N.S.	10.3	10.32	10.41	0.36	N.S.
SNRPD3	GenicEnhancer	HyperUp	0.84	1.05	0.62	N.S.	1.1	0.33	N.S.	11.14	11.19	11.2	0.67	N.S.
PES1	GenicEnhancer	HypoUp	1.27	1.2	0.025	Unfavorable	1.2	0.02	Unfavorable	10.89	11.02	10.99	0.18	N.S.
MYH9	GenicEnhancer	HyperUp	1.23	0.95	0.6	N.S.	0.97	0.78	N.S.	14.14	14.03	14.15	0.37	N.S.
APOL4	GenicEnhancer	HyperUp	0.76	1.06	0.53	N.S.	0.98	0.84	N.S.	6.05	6.2	6.07	0.77	N.S.
FOXRED2	GenicEnhancer	HypoUp	1.68	1.12	0.25	N.S.	1.12	0.25	N.S.	9.62	9.72	9.8	0.33	N.S.
CERK	GenicEnhancer	HyperUp	0.67	0.9	0.22	N.S.	0.89	0.19	N.S.	10.41	10.39	10.39	0.98	N.S.
HDAC11	GenicEnhancer	HypoUp	2.26	1.31	0.011	Unfavorable	1.27	0.029	Unfavorable	9.08	9.23	9.23	0.29	N.S.
SEMA3F	GenicEnhancer	HypoUp	1.81	1.1	0.39	N.S.	1.15	0.19	N.S.	8.86	8.75	8.99	0.099	N.S.
GNAT1	GenicEnhancer	HypoUp	1.84	1	0.98	N.S.	1.03	0.76	N.S.	1.14	0.05	-0.39	0.022	Inconsistent
HYAL2	GenicEnhancer	HypoUp	0.99	1.08	0.4	N.S.	1.08	0.38	N.S.	10.52	10.4	10.45	0.18	N.S.
NPRL2	GenicEnhancer	HypoUp	0.7	1.04	0.67	N.S.	1.05	0.61	N.S.	8.93	9.04	8.99	0.31	N.S.
IFRD2	GenicEnhancer	HypoUp	0.8	0.97	0.78	N.S.	1.01	0.9	N.S.	10.86	10.93	10.86	0.66	N.S.
RFT1	GenicEnhancer	HypoUp	1.15	1.11	0.27	N.S.	1.1	0.28	N.S.	9.16	9.16	9.21	0.71	N.S.
LRIG1	GenicEnhancer	HypoUp	0.93	0.93	0.42	N.S.	0.94	0.47	N.S.	10.24	9.95	10.11	0.034	Inconsistent
PPP4R2	GenicEnhancer	HypoUp	0.64	1.01	0.94	N.S.	1	0.96	N.S.	8.35	8	8.3	0.14	N.S.
SHQ1	GenicEnhancer	HypoUp	0.95	1.15	0.13	N.S.	1.15	0.13	N.S.	8.14	8.12	8.2	0.57	N.S.
NAA50	GenicEnhancer	HypoUp	0.79	1.23	0.033	Unfavorable	1.2	0.06	N.S.	11.04	11.11	11.16	0.11	N.S.
ATP6V1A	GenicEnhancer	HypoUp	0.95	1.02	0.8	N.S.	1	0.96	N.S.	10.78	10.79	10.86	0.43	N.S.
ITGB5	GenicEnhancer	HypoUp	1.34	1.23	0.034	Unfavorable	1.17	0.11	N.S.	11.88	11.92	11.86	0.87	N.S.
ACAD9	GenicEnhancer	HypoUp	0.87	1.15	0.14	N.S.	1.12	0.21	N.S.	10.35	10.32	10.25	0.1	N.S.
GPR171	GenicEnhancer	HypoDown	-0.84	0.92	0.25	N.S.	0.9	0.15	N.S.	3.48	3.23	2.34	0.017	Inverse
SUCNR1	GenicEnhancer	HypoDown	-1.04	1	0.96	N.S.	0.98	0.79	N.S.	2.28	1.98	0.99	0.14	N.S.
CLDN16	GenicEnhancer	HypoUp	0.28	0.98	0.78	N.S.	0.98	0.82	N.S.	1.36	1.13	0.81	0.73	N.S.
NCBP2	GenicEnhancer	HypoUp	1.17	1.42	0.00038	Unfavorable	1.3	0.0066	Unfavorable	10.07	10.13	10.27	0.0053	Positive
TACC3	GenicEnhancer	HyperUp	1.62	1.39	0.0027	Unfavorable	1.33	0.0088	Unfavorable	8.88	9.36	9.4	0.00046	Positive
ADD1	GenicEnhancer	HyperUp	1.08	1.03	0.75	N.S.	1	0.99	N.S.	11.88	11.87	11.87	1	N.S.
ABLIM2	GenicEnhancer	HypoUp	1.75	0.94	0.49	N.S.	0.86	0.1	N.S.	6.19	6.31	6.37	0.73	N.S.
LDB2	GenicEnhancer	HypoDown	-0.89	0.84	0.047	Favorable	0.87	0.13	N.S.	8	7.56	7.52	0.00084	Inverse
ADH6	GenicEnhancer	HyperDown	-0.96	0.91	0.32	N.S.	0.94	0.53	N.S.	12.27	11.55	11.26	0.00013	Inverse
ADH4	GenicEnhancer	HyperDown	-3.01	0.72	0.00065	Favorable	0.76	0.0032	Favorable	12.71	11.42	10.61	3.9e-05	Inverse
ADH1A	GenicEnhancer	HyperDown	-2.04	0.81	0.023	Favorable	0.86	0.085	N.S.	13.35	12.17	12.02	5.7e-06	Inverse
MANBA	GenicEnhancer	HypoUp	0.72	1.14	0.14	N.S.	1.09	0.32	N.S.	8.84	8.98	9.11	0.0069	Positive
BDH2	GenicEnhancer	HypoDown	-1.19	0.88	0.2	N.S.	0.93	0.46	N.S.	9.34	9.16	9.14	0.21	N.S.
TMEM184C	GenicEnhancer	HypoUp	0.74	0.95	0.53	N.S.	0.99	0.95	N.S.	8.6	8.62	8.65	0.86	N.S.
ACSL1	GenicEnhancer	HypoDown	-1.65	0.85	0.075	N.S.	0.87	0.14	N.S.	13.47	12.94	12.87	0.0025	Inverse
SLC12A7	GenicEnhancer	HyperUp	1.44	1.06	0.6	N.S.	1.1	0.37	N.S.	11.71	11.78	11.8	0.55	N.S.
C1QTNF3	GenicEnhancer	HypoUp	0.73	0.94	0.52	N.S.	0.92	0.42	N.S.	7.29	7.27	7.12	0.84	N.S.
DNAJC21	GenicEnhancer	HypoUp	0.94	1.24	0.033	Unfavorable	1.24	0.038	Unfavorable	10.18	10.12	10.21	0.36	N.S.
ARL15	GenicEnhancer	HypoUp	1.29	0.9	0.16	N.S.	0.92	0.27	N.S.	7.65	7.36	7.36	0.027	Inconsistent
UTP15	GenicEnhancer	HypoUp	1.27	1.01	0.94	N.S.	1.05	0.61	N.S.	7.98	8	7.9	0.31	N.S.
TBCA	GenicEnhancer	HypoUp	0.6	1.02	0.84	N.S.	1.04	0.68	N.S.	11.14	11.17	11.02	0.28	N.S.
CAMK4	GenicEnhancer	HypoDown	-0.79	0.91	0.25	N.S.	0.84	0.029	Favorable	0.06	0.36	-0.52	0.53	N.S.
DDX46	GenicEnhancer	HypoUp	1.11	1.12	0.21	N.S.	1.19	0.075	N.S.	9.87	9.95	10	0.088	N.S.
TXNDC15	GenicEnhancer	HypoUp	0.69	0.87	0.11	N.S.	0.88	0.14	N.S.	10.07	9.96	9.96	0.066	N.S.
CAMLG	GenicEnhancer	HypoUp	0.71	1	0.98	N.S.	1.04	0.75	N.S.	9.66	9.7	9.59	0.37	N.S.
SPATA24	GenicEnhancer	HypoUp	1.51	1.24	0.04	Unfavorable	1.26	0.026	Unfavorable	5.97	5.98	5.87	0.68	N.S.
SPINK1	IntergenicEnhancer	HypoUp	6.72	1.12	0.28	N.S.	1.03	0.77	N.S.	9.51	9.86	7.64	0.024	Inconsistent
SLC26A2	GenicEnhancer	HypoUp	2.01	1.21	0.057	N.S.	1.15	0.17	N.S.	7.82	7.84	7.9	0.8	N.S.
HMGXB3	GenicEnhancer	HypoUp	1.42	1.31	0.026	Unfavorable	1.41	0.0088	Unfavorable	9.82	9.92	9.9	0.21	N.S.
TIGD6	GenicEnhancer	HypoUp	1.42	1.02	0.87	N.S.	1.04	0.74	N.S.	7.32	7.36	7.24	0.21	N.S.
ITK	GenicEnhancer	HypoDown	-0.53	0.83	0.059	N.S.	0.77	0.0095	Favorable	5.25	4.84	4.6	0.014	Inverse
TIMD4	GenicEnhancer	HypoDown	-4.26	0.97	0.76	N.S.	0.91	0.33	N.S.	-0.22	-0.08	-0.59	0.86	N.S.
CDHR2	GenicEnhancer	HypoDown	-3.92	1.19	0.098	N.S.	1.13	0.26	N.S.	5.55	5.65	5.59	0.99	N.S.
RNF44	GenicEnhancer	HypoUp	1.4	1.2	0.072	N.S.	1.23	0.037	Unfavorable	9.49	9.66	9.7	0.05	Positive
GPRIN1	GenicEnhancer	HypoUp	3.71	1.34	0.017	Unfavorable	1.32	0.029	Unfavorable	5.96	6.64	6.51	0.0013	Positive
SSR1	GenicEnhancer	HypoUp	1.67	1.14	0.17	N.S.	1.1	0.33	N.S.	12.11	12.3	12.21	0.016	Positive
C6orf136	GenicEnhancer	HyperUp	1	0.9	0.25	N.S.	0.9	0.28	N.S.	9.15	9.18	9.11	0.76	N.S.
FLOT1	GenicEnhancer	HyperUp	1.38	1.09	0.3	N.S.	1.04	0.64	N.S.	11.95	12.14	12.11	0.025	Positive
TNXB	GenicEnhancer	HypoDown	-1.44	0.84	0.091	N.S.	0.86	0.13	N.S.	8.64	8.12	8.11	0.0062	Inverse
AGPAT1	GenicEnhancer	HypoUp	1.92	0.97	0.75	N.S.	0.97	0.77	N.S.	11.32	11.4	11.39	0.47	N.S.
RNF5	GenicEnhancer	HypoUp	0.6	0.84	0.044	Inconsistent	0.89	0.21	N.S.	11.25	11.19	11.1	0.24	N.S.
RPS10	IntergenicEnhancer	HypoUp	1.19	1.04	0.67	N.S.	1.02	0.83	N.S.	12.69	12.83	12.75	0.52	N.S.
MAPK14	GenicEnhancer	HypoUp	1	0.98	0.79	N.S.	0.97	0.74	N.S.	10.72	10.71	10.79	0.49	N.S.
MRPL14	GenicEnhancer	HypoUp	0.61	0.98	0.84	N.S.	1.03	0.7	N.S.	10.87	10.94	10.84	0.66	N.S.
CAPN11	GenicEnhancer	HypoUp	2.06	0.91	0.37	N.S.	0.94	0.62	N.S.	2.96	2.4	2.24	0.021	Inconsistent
C6orf141	GenicEnhancer	HypoDown	-2.21	1.12	0.28	N.S.	1.15	0.18	N.S.	1.43	0.86	1.35	0.73	N.S.
CENPQ	GenicEnhancer	HypoUp	1.68	1.21	0.059	N.S.	1.22	0.044	Unfavorable	6.48	6.65	6.87	0.0064	Positive
LGSN	GenicEnhancer	HypoDown	-2.37	0.89	0.18	N.S.	0.94	0.43	N.S.	3.33	2.86	3.26	0.73	N.S.
PTPRK	GenicEnhancer	HypoUp	0.75	0.93	0.42	N.S.	0.94	0.51	N.S.	10.63	10.58	10.67	0.69	N.S.
SUN1	GenicEnhancer	HyperUp	1.16	0.97	0.78	N.S.	0.98	0.86	N.S.	10.69	10.7	10.83	0.28	N.S.
GET4	GenicEnhancer	HypoUp	0.39	1.01	0.95	N.S.	1.01	0.91	N.S.	10.39	10.4	10.46	0.66	N.S.
IQCE	GenicEnhancer	HypoUp	1.42	1.05	0.62	N.S.	0.98	0.83	N.S.	8.38	8.61	8.6	0.029	Positive
BMPER	GenicEnhancer	HypoDown	-4.35	1.02	0.88	N.S.	1	1	N.S.	1.05	-0.71	0.71	0.034	Inverse
POLR2J4	GenicEnhancer	HypoUp	1.31	0.93	0.46	N.S.	0.9	0.29	N.S.	7.87	7.89	7.86	0.9	N.S.
GRB10	GenicEnhancer	HypoUp	0.86	0.87	0.14	N.S.	0.86	0.1	N.S.	10.51	10.49	10.61	0.4	N.S.
CCT6A	GenicEnhancer	HypoUp	1.56	1.5	0.00056	Unfavorable	1.44	0.0016	Unfavorable	11.78	11.98	11.98	0.0021	Positive
CHCHD2	GenicEnhancer	HypoUp	0.81	1.04	0.6	N.S.	1.09	0.29	N.S.	12.3	12.42	12.32	0.22	N.S.
TMEM120A	GenicEnhancer	HyperUp	0.64	0.88	0.22	N.S.	0.92	0.41	N.S.	11.14	11.04	10.9	0.034	Inconsistent
MDH2	GenicEnhancer	HyperUp	0.87	0.95	0.57	N.S.	0.96	0.63	N.S.	12.77	12.78	12.65	0.37	N.S.
CDK14	GenicEnhancer	HypoUp	1.12	0.93	0.42	N.S.	0.89	0.19	N.S.	8.93	9	9.12	0.38	N.S.
SLC25A13	GenicEnhancer	HypoUp	0.39	0.87	0.14	N.S.	0.89	0.22	N.S.	11.59	11.38	11.26	0.0062	Inconsistent
CYP3A43	GenicEnhancer	HypoDown	-2.18	0.99	0.87	N.S.	1.03	0.72	N.S.	4.47	3.45	2.4	0.0047	Inverse
SLC12A9	GenicEnhancer	HypoUp	1.67	1.09	0.35	N.S.	1.04	0.61	N.S.	9.83	9.87	9.82	0.88	N.S.
UFSP1	GenicEnhancer	HypoUp	0.98	0.9	0.23	N.S.	0.91	0.28	N.S.	5.58	5.73	5.56	0.43	N.S.
MET	GenicEnhancer	HypoUp	1.15	0.92	0.33	N.S.	0.95	0.56	N.S.	11.6	11.59	11.43	0.34	N.S.
SLC37A3	GenicEnhancer	HypoUp	0.83	1.24	0.018	Unfavorable	1.13	0.15	N.S.	8.38	8.45	8.61	0.024	Positive
CUL1	GenicEnhancer	HypoUp	0.76	1.11	0.25	N.S.	1.11	0.25	N.S.	10.83	10.85	10.91	0.48	N.S.
ZNF775	GenicEnhancer	HypoUp	2.05	1.02	0.83	N.S.	1	1	N.S.	6	6.14	6.1	0.37	N.S.
REPIN1	GenicEnhancer	HypoUp	1.34	0.92	0.45	N.S.	0.96	0.71	N.S.	11.73	11.77	11.8	0.66	N.S.
LRRC61	GenicEnhancer	HypoUp	1.21	1.13	0.21	N.S.	1.12	0.22	N.S.	9.46	9.38	9.52	0.57	N.S.
GIMAP4	GenicEnhancer	HypoDown	-0.06	0.93	0.52	N.S.	0.91	0.39	N.S.	8.78	8.62	8.48	0.058	N.S.
GIMAP5	GenicEnhancer	HypoDown	-0.17	0.85	0.11	N.S.	0.84	0.1	N.S.	8.8	8.58	8.36	0.0035	Inverse
RBM33	GenicEnhancer	HypoUp	1.11	1.06	0.58	N.S.	1.04	0.68	N.S.	9.69	9.71	9.76	0.58	N.S.
PTPRN2	GenicEnhancer	HypoDown	-0.78	0.98	0.8	N.S.	0.95	0.54	N.S.	6.02	5.69	5.84	0.15	N.S.
KBTBD11	GenicEnhancer	HypoDown	-3.97	0.84	0.13	N.S.	0.82	0.085	N.S.	5.87	5.69	5.44	0.44	N.S.
PLEKHF2	GenicEnhancer	HypoUp	1.06	1.09	0.37	N.S.	1.08	0.43	N.S.	8.9	8.85	8.86	0.86	N.S.
AZIN1	GenicEnhancer	HypoUp	1.32	1.16	0.11	N.S.	1.14	0.17	N.S.	11.66	11.69	11.67	0.97	N.S.
DSCC1	GenicEnhancer	HypoUp	2.88	1.44	0.0041	Unfavorable	1.37	0.012	Unfavorable	6.35	6.47	6.61	0.16	N.S.
NDRG1	GenicEnhancer	HyperUp	2.37	1.24	0.017	Unfavorable	1.17	0.083	N.S.	11.94	12.15	12.4	0.032	Positive
GSDMD	GenicEnhancer	HyperUp	0.89	1.01	0.89	N.S.	1.04	0.72	N.S.	12	12.01	11.79	0.098	N.S.
TIGD5	GenicEnhancer	HyperUp	1.87	1.26	0.033	Unfavorable	1.22	0.063	N.S.	7.82	8.02	7.94	0.2	N.S.
ZNF623	GenicEnhancer	HyperUp	1.8	1.19	0.094	N.S.	1.15	0.19	N.S.	7.85	7.99	8.08	0.085	N.S.
NRBP2	GenicEnhancer	HypoUp	1.08	0.99	0.92	N.S.	0.98	0.87	N.S.	11.37	11.19	10.86	0.0045	Inconsistent
PARP10	GenicEnhancer	HypoUp	1	0.94	0.53	N.S.	0.95	0.61	N.S.	11.53	11.52	11.19	0.012	Inconsistent
SPATC1	GenicEnhancer	HypoUp	1.66	1.04	0.72	N.S.	1.07	0.57	N.S.	1.32	1.01	1.21	0.8	N.S.
PLEC	GenicEnhancer	HypoUp	1.08	1.01	0.93	N.S.	1.03	0.76	N.S.	12.57	12.73	12.68	0.23	N.S.
FREM1	GenicEnhancer	HypoDown	-1.92	1	0.98	N.S.	0.96	0.66	N.S.	-2.56	-1.51	-1.06	0.26	N.S.
DNAJA1	GenicEnhancer	HypoUp	0.56	1.13	0.21	N.S.	1.11	0.31	N.S.	12.02	12.15	12	0.22	N.S.
APTX	GenicEnhancer	HypoUp	0.78	1.01	0.9	N.S.	1.02	0.8	N.S.	9.08	9.15	9.13	0.42	N.S.
SMU1	GenicEnhancer	HypoUp	0.69	1.03	0.79	N.S.	0.99	0.92	N.S.	10.15	10.25	10.27	0.034	Positive
CHMP5	GenicEnhancer	HypoUp	0.57	1.01	0.9	N.S.	1.01	0.95	N.S.	10.25	10.26	10.29	0.79	N.S.
GADD45G	GenicEnhancer	HyperDown	-0.58	0.79	0.027	Favorable	0.85	0.12	N.S.	10.35	10.06	9.58	0.002	Inverse
PSMB7	GenicEnhancer	HypoUp	0.5	0.97	0.73	N.S.	1	0.96	N.S.	11.69	11.75	11.66	0.65	N.S.
FUBP3	GenicEnhancer	HypoUp	0.59	1.05	0.55	N.S.	1.05	0.56	N.S.	10.12	10.01	10.24	0.045	Positive
MED22	GenicEnhancer	HyperUp	1.16	1.27	0.02	Unfavorable	1.19	0.078	N.S.	8.84	8.92	9.13	0.0026	Positive
SURF6	GenicEnhancer	HyperUp	1.07	1.17	0.13	N.S.	1.15	0.15	N.S.	9.63	9.66	9.71	0.49	N.S.
ADAMTS13	GenicEnhancer	HyperDown	-2.67	0.92	0.56	N.S.	0.9	0.41	N.S.	7.1	6.92	6.69	0.026	Inverse
REXO4	GenicEnhancer	HyperUp	1.18	1.28	0.0069	Unfavorable	1.25	0.011	Unfavorable	9.54	9.61	9.69	0.14	N.S.
SSNA1	GenicEnhancer	HypoUp	1.03	1.08	0.35	N.S.	1.08	0.38	N.S.	10.16	10.3	10.29	0.18	N.S.
NDOR1	GenicEnhancer	HypoUp	1.49	1.26	0.031	Unfavorable	1.29	0.022	Unfavorable	9.08	9.21	9.28	0.064	N.S.
TBC1D8B	GenicEnhancer	HypoUp	0.73	0.95	0.5	N.S.	0.92	0.3	N.S.	7.85	7.71	7.84	0.55	N.S.
AGRN	IntergenicEnhancer	HypoUp	1.75	1.12	0.23	N.S.	1.05	0.59	N.S.	11.75	11.93	12.04	0.071	N.S.
C1orf159	IntergenicEnhancer	HypoUp	1.42	1.17	0.1	N.S.	1.14	0.17	N.S.	7.21	7.45	7.47	0.0028	Positive
CDKN2C	IntergenicEnhancer	HypoUp	2.47	1.22	0.059	N.S.	1.24	0.044	Unfavorable	8.35	8.8	8.81	0.0009	Positive
SORT1	IntergenicEnhancer	HypoUp	2.76	1.25	0.045	Unfavorable	1.19	0.12	N.S.	10.19	10.29	10.14	0.68	N.S.
VPS45	IntergenicEnhancer	HypoUp	1.86	1.4	0.0059	Unfavorable	1.27	0.053	N.S.	9.52	9.73	9.6	0.0057	Positive
SF3B4	IntergenicEnhancer	HypoUp	2.21	1.53	0.00011	Unfavorable	1.45	0.00088	Unfavorable	10.9	11.15	11.07	0.0075	Positive
THEM4	IntergenicEnhancer	HypoUp	1.51	1.3	0.0038	Unfavorable	1.27	0.0086	Unfavorable	8.7	8.77	8.56	0.09	N.S.
UBQLN4	IntergenicEnhancer	HypoUp	1.67	1.17	0.079	N.S.	1.13	0.19	N.S.	10.72	10.81	10.76	0.61	N.S.
SMG5	IntergenicEnhancer	HypoUp	1.87	1.52	0.00029	Unfavorable	1.4	0.0032	Unfavorable	11.79	11.95	11.85	0.2	N.S.
TMEM79	IntergenicEnhancer	HypoUp	1.75	1.18	0.12	N.S.	1.14	0.22	N.S.	7.34	7.42	7.38	0.56	N.S.
GPATCH4	IntergenicEnhancer	HypoUp	1.85	1.27	0.0073	Unfavorable	1.2	0.043	Unfavorable	9.77	9.87	9.76	0.46	N.S.
FCGR2B	IntergenicEnhancer	HypoDown	-2.22	1.05	0.68	N.S.	1	0.99	N.S.	5.57	5.06	5.5	0.37	N.S.
SIPA1L2	IntergenicEnhancer	HypoUp	1.55	1.07	0.45	N.S.	1.02	0.85	N.S.	9.01	9.44	8.93	0.05	Inconsistent
AKR1C1	IntergenicEnhancer	HypoUp	0.52	1.13	0.25	N.S.	1.13	0.23	N.S.	13.79	13.97	13.37	0.095	N.S.
HSPA14	IntergenicEnhancer	HypoUp	1.11	1.45	0.00069	Unfavorable	1.34	0.0071	Unfavorable	8.41	8.52	8.69	0.00023	Positive
GLUD1	IntergenicEnhancer	HypoDown	-0.78	0.89	0.27	N.S.	0.86	0.16	N.S.	13.59	13.16	13.21	0.0023	Inverse
CYP2C9	IntergenicEnhancer	HyperDown	-3.37	0.8	0.017	Favorable	0.83	0.041	Favorable	12.78	11.81	10.73	8.8e-08	Inverse
SCD	IntergenicEnhancer	HypoUp	0.76	1.09	0.37	N.S.	1.08	0.42	N.S.	14.95	14.52	14.88	0.21	N.S.
CYP2E1	IntergenicEnhancer	HypoDown	-4.63	0.98	0.85	N.S.	0.95	0.61	N.S.	13.86	12.93	12.9	0.12	N.S.
ECHS1	IntergenicEnhancer	HypoDown	-1.13	0.78	0.015	Favorable	0.82	0.06	N.S.	13.79	13.54	13.25	3.2e-05	Inverse
DEAF1	IntergenicEnhancer	HypoUp	1.04	1.23	0.018	Unfavorable	1.2	0.048	Unfavorable	8.88	8.92	9.06	0.088	N.S.
CD151	IntergenicEnhancer	HypoUp	1.35	1.12	0.21	N.S.	1.08	0.39	N.S.	12.53	12.54	12.57	0.95	N.S.
FAM99A	IntergenicEnhancer	HyperDown	-4.27	0.89	0.21	N.S.	0.89	0.23	N.S.	6.03	2.62	3.62	5.4e-07	Inverse
CTSD	IntergenicEnhancer	HypoUp	1.66	1.03	0.75	N.S.	1.04	0.67	N.S.	15.5	15.53	15.37	0.36	N.S.
FTH1	IntergenicEnhancer	HypoUp	1.11	1.12	0.2	N.S.	1.1	0.3	N.S.	15.69	15.81	15.58	0.15	N.S.
MOGAT2	IntergenicEnhancer	HypoDown	-4.55	0.99	0.95	N.S.	1	0.99	N.S.	5.23	2.75	2.53	5.1e-05	Inverse
HEPN1	IntergenicEnhancer	HypoDown	-7.42	0.99	0.91	N.S.	0.97	0.78	N.S.	1.34	-0.99	-1.3	0.03	Inverse
A2M	IntergenicEnhancer	HypoDown	-1.35	0.95	0.59	N.S.	0.95	0.61	N.S.	15.59	15.33	15.14	0.13	N.S.
SLC38A2	IntergenicEnhancer	HypoDown	-0.81	0.98	0.89	N.S.	0.94	0.57	N.S.	12.22	12.14	12.18	0.81	N.S.
DCN	IntergenicEnhancer	HypoDown	-4.01	0.82	0.047	Favorable	0.82	0.037	Favorable	9.05	8.23	8.83	0.22	N.S.
SERPINA3	IntergenicEnhancer	HypoDown	-0.57	0.86	0.099	N.S.	0.89	0.21	N.S.	15.84	15.4	14.76	0.00041	Inverse
GOLGA8A	IntergenicEnhancer	HypoUp	1.42	1.02	0.87	N.S.	0.97	0.81	N.S.	8.9	8.93	8.88	0.96	N.S.
CYP1A2	IntergenicEnhancer	HypoDown	-7.91	0.99	0.92	N.S.	0.98	0.88	N.S.	5.98	4.36	4.25	0.072	N.S.
MT2A	IntergenicEnhancer	HypoDown	-4	0.94	0.58	N.S.	0.9	0.39	N.S.	12.47	11.98	12.11	0.15	N.S.
MT1L	IntergenicEnhancer	HypoDown	-3.53	1.02	0.88	N.S.	1.01	0.94	N.S.	5.3	5.23	5.27	0.98	N.S.
MT1M	IntergenicEnhancer	HypoDown	-5.39	1.05	0.67	N.S.	1.01	0.95	N.S.	5.3	4.92	5.2	0.75	N.S.
MT1F	IntergenicEnhancer	HypoDown	-5	0.97	0.81	N.S.	0.92	0.47	N.S.	6.82	6.57	6.74	0.78	N.S.
MT1G	IntergenicEnhancer	HypoDown	-7.1	0.98	0.86	N.S.	0.91	0.37	N.S.	8.25	7.94	7.91	0.76	N.S.
MT1H	IntergenicEnhancer	HypoDown	-6.22	1.11	0.34	N.S.	1	1	N.S.	2.51	2.62	2.98	0.85	N.S.
MT1X	IntergenicEnhancer	HypoDown	-4.53	0.9	0.34	N.S.	0.86	0.21	N.S.	10.26	10.03	9.91	0.55	N.S.
TAT	IntergenicEnhancer	HyperDown	-3.16	0.75	0.0022	Favorable	0.8	0.021	Favorable	12.77	11.37	10.89	3.8e-05	Inverse
ZFP1	IntergenicEnhancer	HypoDown	-0.76	0.79	0.031	Favorable	0.8	0.044	Favorable	7.26	7.15	7.27	0.56	N.S.
ATXN7L3	IntergenicEnhancer	HypoUp	1.48	1.25	0.041	Unfavorable	1.22	0.055	N.S.	10.08	10.14	10.21	0.26	N.S.
XYLT2	IntergenicEnhancer	HypoUp	1.62	0.97	0.79	N.S.	1.02	0.86	N.S.	9.58	9.67	9.71	0.2	N.S.
ACTG1	IntergenicEnhancer	HypoUp	0.98	1.15	0.15	N.S.	1.04	0.72	N.S.	15.14	15.27	15.34	0.062	N.S.
HGS	IntergenicEnhancer	HypoUp	1.57	1.21	0.07	N.S.	1.28	0.02	Unfavorable	11.1	11.34	11.28	0.0013	Positive
ARHGAP28	IntergenicEnhancer	HypoUp	1.95	1.09	0.38	N.S.	1.08	0.45	N.S.	3.54	3.84	3.68	0.78	N.S.
TTR	IntergenicEnhancer	HyperDown	-2.27	0.83	0.05	Favorable	0.88	0.18	N.S.	15.36	14.3	13.7	6.8e-07	Inverse
CNDP1	IntergenicEnhancer	HypoDown	-5.33	0.75	0.0021	Favorable	0.76	0.0044	Favorable	2.56	2.11	1.81	0.71	N.S.
ZNF85	IntergenicEnhancer	HypoUp	1.84	1.09	0.4	N.S.	1.08	0.39	N.S.	4.2	4.53	4.49	0.37	N.S.
ZNF431	IntergenicEnhancer	HypoUp	1.36	1.16	0.15	N.S.	1.13	0.2	N.S.	4.91	5.14	5.08	0.39	N.S.
CYP2A7	IntergenicEnhancer	HypoDown	-4.88	0.84	0.065	N.S.	0.88	0.16	N.S.	6.25	3.87	2.81	0.0004	Inverse
CYP2A6	IntergenicEnhancer	HypoDown	-5.31	0.83	0.063	N.S.	0.87	0.17	N.S.	12.23	10.39	9.37	1e-05	Inverse
CYP2B6	IntergenicEnhancer	HypoDown	-3.68	0.89	0.26	N.S.	0.94	0.6	N.S.	10.57	9.06	9.12	4e-05	Inverse
ZNF761	IntergenicEnhancer	HypoUp	1.51	1.16	0.17	N.S.	1.12	0.32	N.S.	7.45	7.34	7.72	0.11	N.S.
FABP1	IntergenicEnhancer	HypoDown	-1.09	0.99	0.92	N.S.	0.99	0.9	N.S.	14.1	13.03	12.76	0.0065	Inverse
TMEM127	IntergenicEnhancer	HypoUp	1.03	0.93	0.4	N.S.	0.97	0.71	N.S.	11.14	11.14	11.2	0.38	N.S.
SPP2	IntergenicEnhancer	HypoDown	-2.31	0.83	0.042	Favorable	0.88	0.16	N.S.	10.16	7.24	7.52	1.4e-06	Inverse
AGXT	IntergenicEnhancer	HypoDown	-0.78	0.89	0.13	N.S.	0.95	0.47	N.S.	14.68	13.56	12.91	4.6e-06	Inverse
PPP1R7	IntergenicEnhancer	HypoUp	0.82	1	0.99	N.S.	0.99	0.9	N.S.	10.4	10.45	10.37	0.59	N.S.
NAAA	IntergenicEnhancer	HypoDown	-0.69	0.87	0.2	N.S.	0.83	0.11	N.S.	8.65	8.53	8.58	0.66	N.S.
NDST3	IntergenicEnhancer	HypoDown	-6.57	0.88	0.24	N.S.	0.79	0.032	Favorable	-5.28	-6.54	-7.52	0.053	N.S.
FGB	IntergenicEnhancer	HypoDown	-1.56	0.86	0.088	N.S.	0.87	0.12	N.S.	17.14	16.69	15.78	3.7e-05	Inverse
FGA	IntergenicEnhancer	HypoDown	-1.23	0.85	0.069	N.S.	0.88	0.14	N.S.	17.96	17.41	16.74	4.5e-05	Inverse
FGG	IntergenicEnhancer	HypoDown	-1.48	0.86	0.1	N.S.	0.89	0.19	N.S.	17	16.56	15.83	0.00016	Inverse
HAND2	IntergenicEnhancer	HypoDown	-4.24	1.09	0.38	N.S.	1.07	0.46	N.S.	2.51	1.79	2.58	0.57	N.S.
TMED9	IntergenicEnhancer	HypoUp	1.41	1.01	0.9	N.S.	0.99	0.91	N.S.	12.78	12.85	12.61	0.018	Inconsistent
DDX41	IntergenicEnhancer	HypoUp	1.52	1.03	0.74	N.S.	1.15	0.18	N.S.	10.84	10.87	10.79	0.55	N.S.
MGAT4B	IntergenicEnhancer	HypoUp	0.84	1	0.99	N.S.	1.02	0.82	N.S.	12.66	12.68	12.51	0.25	N.S.
TUBB2A	IntergenicEnhancer	HypoUp	1.61	1.13	0.18	N.S.	1.1	0.29	N.S.	11.15	11.33	11.26	0.49	N.S.
TUBB2B	IntergenicEnhancer	HypoUp	1.67	0.96	0.61	N.S.	0.95	0.52	N.S.	3.32	4.11	4.51	0.0083	Positive
ZNF204P	IntergenicEnhancer	HypoDown	0.49	1.13	0.19	N.S.	1.14	0.16	N.S.	3.35	3.86	3.54	0.55	N.S.
HSP90AB1	IntergenicEnhancer	HypoUp	2.06	1.17	0.14	N.S.	1.21	0.073	N.S.	14.64	14.81	14.78	0.077	N.S.
SLC35B2	IntergenicEnhancer	HypoUp	1.51	1.08	0.45	N.S.	1.18	0.11	N.S.	10.71	10.85	10.92	0.019	Positive
ELFN1	IntergenicEnhancer	HypoDown	-1.88	0.77	0.0071	Favorable	0.76	0.0056	Favorable	8.06	6.99	6.79	1.8e-05	Inverse
WIPI2	IntergenicEnhancer	HypoUp	0.84	1.02	0.79	N.S.	1.06	0.5	N.S.	11	11.01	10.95	0.62	N.S.
ACTB	IntergenicEnhancer	HypoUp	0.9	1.05	0.63	N.S.	1	0.99	N.S.	16.06	16.14	16.08	0.53	N.S.
PPIA	IntergenicEnhancer	HypoUp	1.51	1.19	0.073	N.S.	1.2	0.063	N.S.	12.43	12.58	12.57	0.073	N.S.
RAMP3	IntergenicEnhancer	HypoDown	-1.83	0.67	3.5e-05	Favorable	0.69	0.00018	Favorable	8.4	7.68	7.38	2e-07	Inverse
HSPB1	IntergenicEnhancer	HypoUp	2.04	1.03	0.76	N.S.	1.03	0.79	N.S.	13.57	13.81	13.56	0.23	N.S.
POLR2J3	IntergenicEnhancer	HypoUp	1.32	0.9	0.36	N.S.	0.93	0.53	N.S.	9.39	9.28	9.46	0.29	N.S.
MCM4	IntergenicEnhancer	HypoUp	2.59	1.36	0.0047	Unfavorable	1.28	0.02	Unfavorable	9.3	9.46	9.69	0.049	Positive
CYHR1	IntergenicEnhancer	HypoUp	1.28	1.08	0.43	N.S.	1.12	0.25	N.S.	10.23	10.31	10.16	0.41	N.S.
FBP1	IntergenicEnhancer	HypoDown	-2.16	0.84	0.072	N.S.	0.89	0.26	N.S.	12.41	11.43	11.26	2.2e-06	Inverse
ACSL4	IntergenicEnhancer	HypoUp	3.39	1.1	0.36	N.S.	1.04	0.74	N.S.	11.9	11.57	11.29	0.16	N.S.
BGN	IntergenicEnhancer	HypoDown	-1.79	0.91	0.34	N.S.	0.91	0.32	N.S.	11.79	11.52	11.8	0.47	N.S.

## Sheet: Table S3.2
Table S3.2 The clinical relevance of promoter and enhancer-like DMR-DEGs at methylation level
CpG	Gene	DMRType	DM.median	OS.HR.methy	OS.pvalue.methy	OS.effect	PFS.HR.methy	PFS.pvalue.methy	PFS.effect	mean.methy.stageI	mean.methy.stageII	mean.methy.stageIII	stage.pvalue.methy	Stage.effect
chr4_15703057	BST1	Promoter	0.4	0.97	0.76	N.S.	1.04	0.69	N.S.	0.49	0.47	0.51	0.49	N.S.
chr4_15703172	BST1	Promoter	0.4	1.05	0.6	N.S.	1.17	0.12	N.S.	0.47	0.45	0.5	0.22	N.S.
chr1_26862949	SFN	Promoter	-0.25	0.9	0.32	N.S.	0.89	0.29	N.S.	0.43	0.37	0.4	0.062	N.S.
chr1_26863188	SFN	Promoter	-0.25	0.89	0.26	N.S.	0.88	0.22	N.S.	0.56	0.5	0.55	0.095	N.S.
chr1_26863157	SFN	Promoter	-0.25	0.89	0.26	N.S.	0.88	0.22	N.S.	0.67	0.59	0.63	0.098	N.S.
chr8_144826313	ZNF7	Promoter	-0.22	0.97	0.8	N.S.	0.97	0.75	N.S.	0.32	0.29	0.34	0.13	N.S.
chr8_144826038	ZNF7	Promoter	-0.22	0.83	0.068	N.S.	0.88	0.2	N.S.	0.55	0.54	0.58	0.46	N.S.
chr1_58576441	TACSTD2	Promoter	0.31	1.2	0.084	N.S.	1.21	0.072	N.S.	0.45	0.48	0.47	0.24	N.S.
chr1_58576393	TACSTD2	Promoter	0.31	1.13	0.25	N.S.	1.06	0.56	N.S.	0.43	0.53	0.47	0.0025	Positive
chr1_58576603	TACSTD2	Promoter	0.31	1.2	0.099	N.S.	1.19	0.11	N.S.	0.5	0.57	0.5	0.048
chr15_23565696	MKRN3	Promoter	-0.35	1	0.97	N.S.	0.94	0.56	N.S.	0.63	0.64	0.62	0.89	N.S.
chr15_23565231	MKRN3	Promoter	-0.35	1.08	0.44	N.S.	1.03	0.75	N.S.	0.61	0.6	0.63	0.74	N.S.
chr15_23565016	MKRN3	Promoter	-0.35	0.89	0.28	N.S.	0.85	0.14	N.S.	0.4	0.39	0.41	0.82	N.S.
chr15_23565714	MKRN3	Promoter	-0.35	0.98	0.82	N.S.	0.93	0.46	N.S.	0.58	0.58	0.57	0.94	N.S.
chr15_23565133	MKRN3	Promoter	-0.35	0.96	0.7	N.S.	0.92	0.45	N.S.	0.49	0.46	0.49	0.69	N.S.
chr15_23566222	MKRN3	Promoter	-0.35	0.95	0.63	N.S.	0.93	0.49	N.S.	0.53	0.53	0.55	0.55	N.S.
chr15_23565091	MKRN3	Promoter	-0.35	1	0.98	N.S.	0.94	0.55	N.S.	0.39	0.38	0.42	0.47	N.S.
chr15_23565187	MKRN3	Promoter	-0.35	0.97	0.79	N.S.	0.95	0.61	N.S.	0.59	0.57	0.61	0.55	N.S.
chr15_23566058	MKRN3	Promoter	-0.35	0.97	0.73	N.S.	0.92	0.42	N.S.	0.55	0.55	0.55	0.99	N.S.
chr19_51141297	SIGLEC7	Promoter	-0.33	0.94	0.55	N.S.	0.94	0.59	N.S.	0.37	0.35	0.4	0.42	N.S.
chr19_51141368	SIGLEC7	Promoter	-0.33	1	0.96	N.S.	1.02	0.87	N.S.	0.26	0.26	0.28	0.53	N.S.
chr19_51140911	SIGLEC7	Promoter	-0.33	1.04	0.72	N.S.	1.02	0.85	N.S.	0.45	0.46	0.48	0.74	N.S.
chr19_51143826	SIGLEC7	Promoter	-0.29	0.96	0.73	N.S.	0.93	0.48	N.S.	0.36	0.35	0.37	0.71	N.S.
chr19_51142166	SIGLEC7	Promoter	-0.29	0.89	0.3	N.S.	0.85	0.18	N.S.	0.22	0.22	0.22	0.95	N.S.
chr19_51142722	SIGLEC7	Promoter	-0.29	1.02	0.88	N.S.	0.99	0.94	N.S.	0.42	0.43	0.46	0.27	N.S.
chr7_128030991	LRRC4	Promoter	0.42	1.04	0.68	N.S.	1.11	0.29	N.S.	0.71	0.71	0.71	0.99	N.S.
chr7_128030940	LRRC4	Promoter	0.42	1	0.97	N.S.	1.05	0.59	N.S.	0.68	0.68	0.7	0.57	N.S.
chr7_128031142	LRRC4	Promoter	0.42	1.15	0.18	N.S.	1.24	0.037	Unfavorable	0.5	0.51	0.52	0.65	N.S.
chr7_128031140	LRRC4	Promoter	0.42	1.1	0.34	N.S.	1.17	0.15	N.S.	0.64	0.64	0.64	0.99	N.S.
chr7_128032605	LRRC4	Promoter	0.42	1.08	0.4	N.S.	1.13	0.19	N.S.	0.56	0.56	0.58	0.35	N.S.
chr7_128032405	LRRC4	Promoter	0.42	1.08	0.39	N.S.	1.14	0.18	N.S.	0.66	0.66	0.69	0.23	N.S.
chr7_128030964	LRRC4	Promoter	0.42	1	0.98	N.S.	1.07	0.47	N.S.	0.72	0.71	0.71	0.95	N.S.
chr7_128030980	LRRC4	Promoter	0.42	1.09	0.4	N.S.	1.16	0.15	N.S.	0.62	0.62	0.62	1	N.S.
chr7_128032099	LRRC4	Promoter	0.42	1.12	0.24	N.S.	1.24	0.028	Unfavorable	0.5	0.5	0.51	0.84	N.S.
chr8_101493065	GRHL2	Promoter	0.29	1.09	0.38	N.S.	1.11	0.3	N.S.	0.74	0.76	0.7	0.25	N.S.
chr8_101493328	GRHL2	Promoter	0.29	1.1	0.36	N.S.	1.12	0.27	N.S.	0.57	0.57	0.56	0.88	N.S.
chr8_101493758	GRHL2	Promoter	0.29	1.06	0.57	N.S.	1.02	0.84	N.S.	0.48	0.51	0.42	0.096	N.S.
chr8_101492336	GRHL2	Promoter	0.29	1.19	0.085	N.S.	1.16	0.15	N.S.	0.5	0.51	0.47	0.55	N.S.
chr8_101493285	GRHL2	Promoter	0.29	0.99	0.95	N.S.	1.05	0.59	N.S.	0.59	0.59	0.55	0.39	N.S.
chr8_101494407	GRHL2	Promoter	0.29	1.11	0.32	N.S.	1.16	0.2	N.S.	0.8	0.8	0.76	0.41	N.S.
chr8_101492251	GRHL2	Promoter	0.29	1.11	0.24	N.S.	1.06	0.54	N.S.	0.38	0.39	0.38	0.87	N.S.
chr8_101492631	GRHL2	Promoter	0.29	1.09	0.35	N.S.	1.04	0.64	N.S.	0.59	0.61	0.57	0.49	N.S.
chr8_101492219	GRHL2	Promoter	0.29	1	0.98	N.S.	0.99	0.95	N.S.	0.38	0.37	0.38	0.89	N.S.
chr8_101494161	GRHL2	Promoter	0.29	1.24	0.039	Unfavorable	1.2	0.076	N.S.	0.52	0.52	0.51	0.96	N.S.
chr8_101492254	GRHL2	Promoter	0.29	1.09	0.39	N.S.	1.08	0.45	N.S.	0.53	0.55	0.51	0.74	N.S.
chr8_101494323	GRHL2	Promoter	0.29	1.21	0.062	N.S.	1.21	0.071	N.S.	0.65	0.68	0.64	0.51	N.S.
chr8_101492438	GRHL2	Promoter	0.29	1.24	0.033	Unfavorable	1.19	0.082	N.S.	0.49	0.49	0.49	0.96	N.S.
chr8_101492518	GRHL2	Promoter	0.29	1.1	0.39	N.S.	1.11	0.31	N.S.	0.55	0.54	0.53	0.8	N.S.
chr8_101492273	GRHL2	Promoter	0.29	1.12	0.26	N.S.	1.12	0.27	N.S.	0.44	0.46	0.44	0.87	N.S.
chr8_101492393	GRHL2	Promoter	0.29	1.07	0.44	N.S.	1.05	0.59	N.S.	0.27	0.31	0.33	0.18	N.S.
chr1_167914141	ADCY10	Promoter	-0.25	1.01	0.95	N.S.	0.96	0.65	N.S.	0.22	0.22	0.27	0.023	Inconsistent
chr1_167914060	ADCY10	Promoter	-0.25	1.13	0.18	N.S.	1.06	0.53	N.S.	0.32	0.32	0.39	0.017	Inconsistent
chr1_230713773	AGT	Promoter	-0.21	0.98	0.81	N.S.	0.95	0.6	N.S.	0.26	0.26	0.28	0.68	N.S.
chr10_72953702	PLA2G12B	Promoter	-0.19	0.97	0.74	N.S.	0.94	0.53	N.S.	0.35	0.36	0.38	0.49	N.S.
chr11_9264039	DENND5A	Promoter	-0.22	0.87	0.25	N.S.	0.82	0.12	N.S.	0.08	0.08	0.1	0.52	N.S.
chr12_131949293	EP400	Promoter	-0.19	0.84	0.11	N.S.	0.89	0.28	N.S.	0.22	0.17	0.2	0.1	N.S.
chr17_36001553	CCL15	Promoter	-0.19	1.03	0.72	N.S.	0.98	0.79	N.S.	0.21	0.22	0.25	0.14	N.S.
chr17_36001357	CCL15	Promoter	-0.19	1	0.98	N.S.	0.97	0.71	N.S.	0.32	0.32	0.35	0.4	N.S.
chr19_45494943	RTN2	Promoter	-0.22	0.88	0.13	N.S.	0.87	0.12	N.S.	0.75	0.72	0.71	0.38	N.S.
chr19_45493586	RTN2	Promoter	-0.22	0.7	0.021	Favorable	0.65	0.0062	Favorable	0.17	0.15	0.16	0.4	N.S.
chr19_45493643	RTN2	Promoter	-0.22	0.92	0.45	N.S.	0.89	0.3	N.S.	0.07	0.06	0.09	0.17	N.S.
chr19_45494630	RTN2	Promoter	-0.22	0.94	0.5	N.S.	0.95	0.58	N.S.	0.76	0.74	0.73	0.28	N.S.
chr2_199468678	SATB2	Promoter	0.25	1.19	0.11	N.S.	1.25	0.043	Unfavorable	0.65	0.69	0.65	0.15	N.S.
chr2_199470178	SATB2	Promoter	0.25	1.03	0.78	N.S.	1.08	0.4	N.S.	0.28	0.32	0.3	0.5	N.S.
chr2_199469006	SATB2	Promoter	0.25	1.01	0.89	N.S.	1.02	0.82	N.S.	0.46	0.5	0.46	0.15	N.S.
chr2_199469861	SATB2	Promoter	0.25	1.01	0.95	N.S.	1.04	0.68	N.S.	0.39	0.42	0.41	0.54	N.S.
chr2_199469835	SATB2	Promoter	0.25	1	0.99	N.S.	1	0.97	N.S.	0.24	0.26	0.29	0.27	N.S.
chr2_199469679	SATB2	Promoter	0.25	1.03	0.75	N.S.	1.08	0.44	N.S.	0.46	0.5	0.46	0.38	N.S.
chr2_199469414	SATB2	Promoter	0.25	1.03	0.79	N.S.	1.03	0.74	N.S.	0.22	0.25	0.28	0.22	N.S.
chr2_199469716	SATB2	Promoter	0.25	0.97	0.74	N.S.	0.94	0.56	N.S.	0.4	0.44	0.41	0.54	N.S.
chr2_199470425	SATB2	Promoter	0.25	0.95	0.58	N.S.	0.99	0.93	N.S.	0.19	0.2	0.23	0.28	N.S.
chr2_199470378	SATB2	Promoter	0.25	1	1	N.S.	1.04	0.65	N.S.	0.37	0.41	0.4	0.59	N.S.
chr2_199469278	SATB2	Promoter	0.25	0.94	0.57	N.S.	0.98	0.8	N.S.	0.45	0.5	0.43	0.077	N.S.
chr20_57559592	PCK1	Promoter	-0.22	0.76	0.0076	Favorable	0.79	0.024	Favorable	0.46	0.48	0.46	0.85	N.S.
chr3_179654666	USP13	Promoter	-0.23	0.74	0.0069	Favorable	0.74	0.0075	Favorable	0.5	0.45	0.5	0.22	N.S.
chr4_52051373	SPATA18	Promoter	0.25	1.07	0.44	N.S.	1.01	0.87	N.S.	0.08	0.08	0.07	0.73	N.S.
chr4_52051401	SPATA18	Promoter	0.25	1.12	0.22	N.S.	1.02	0.82	N.S.	0.14	0.14	0.14	0.99	N.S.
chr4_52051494	SPATA18	Promoter	0.25	0.99	0.93	N.S.	0.91	0.32	N.S.	0.32	0.32	0.28	0.43	N.S.
chr4_52051395	SPATA18	Promoter	0.25	1.11	0.21	N.S.	1.03	0.75	N.S.	0.09	0.09	0.11	0.33	N.S.
chr4_52861871	RASL11B	Promoter	0.29	0.97	0.73	N.S.	0.95	0.6	N.S.	0.5	0.49	0.45	0.33	N.S.
chr4_52861672	RASL11B	Promoter	0.29	1.01	0.92	N.S.	0.99	0.92	N.S.	0.84	0.84	0.8	0.087	N.S.
chr4_52861614	RASL11B	Promoter	0.29	0.98	0.81	N.S.	1.01	0.93	N.S.	0.62	0.63	0.62	0.97	N.S.
chr4_52862832	RASL11B	Promoter	0.29	1.01	0.94	N.S.	1.04	0.69	N.S.	0.67	0.68	0.68	0.91	N.S.
chr4_52862756	RASL11B	Promoter	0.29	1.1	0.42	N.S.	1.17	0.17	N.S.	0.54	0.54	0.55	0.91	N.S.
chr4_52862487	RASL11B	Promoter	0.29	0.92	0.4	N.S.	0.99	0.92	N.S.	0.38	0.38	0.35	0.27	N.S.
chr4_52861547	RASL11B	Promoter	0.29	1.11	0.35	N.S.	1.14	0.26	N.S.	0.7	0.71	0.7	0.85	N.S.
chr4_52862343	RASL11B	Promoter	0.29	1.05	0.64	N.S.	1.01	0.94	N.S.	0.38	0.39	0.35	0.54	N.S.
chr4_52861812	RASL11B	Promoter	0.29	1.05	0.62	N.S.	0.98	0.85	N.S.	0.46	0.47	0.44	0.45	N.S.
chr4_52862889	RASL11B	Promoter	0.29	1.05	0.65	N.S.	1.02	0.86	N.S.	0.64	0.67	0.68	0.12	N.S.
chr4_74100038	CXCL2	Promoter	-0.2	0.95	0.59	N.S.	0.94	0.54	N.S.	0.32	0.33	0.33	0.85	N.S.
chr4_155376790	MAP9	Promoter	0.16	1.11	0.27	N.S.	1.14	0.18	N.S.	0.4	0.4	0.39	0.88	N.S.
chr4_155376898	MAP9	Promoter	0.16	0.91	0.32	N.S.	0.89	0.21	N.S.	0.09	0.12	0.11	0.17	N.S.
chr4_155376706	MAP9	Promoter	0.16	0.99	0.87	N.S.	0.96	0.63	N.S.	0.06	0.08	0.08	0.3	N.S.
chr4_155376464	MAP9	Promoter	0.16	1.12	0.24	N.S.	1.1	0.34	N.S.	0.3	0.34	0.27	0.16	N.S.
chr4_155376850	MAP9	Promoter	0.16	1.06	0.55	N.S.	1.01	0.89	N.S.	0.18	0.2	0.17	0.49	N.S.
chr5_177304730	RAB24	Promoter	-0.21	0.92	0.44	N.S.	0.87	0.2	N.S.	0.35	0.32	0.36	0.32	N.S.
chr5_177313038	MXD3	Promoter	-0.23	0.86	0.19	N.S.	0.82	0.079	N.S.	0.24	0.22	0.22	0.39	N.S.
chr1_9540662	SLC25A33	Promoter	-0.37	0.89	0.27	N.S.	0.88	0.18	N.S.	0.35	0.33	0.35	0.59	N.S.
chr1_31944610	PTP4A2	Promoter	0.38	0.95	0.57	N.S.	1	1	N.S.	0.64	0.64	0.61	0.4	N.S.
chr1_31944919	PTP4A2	Promoter	0.38	0.99	0.94	N.S.	1.03	0.8	N.S.	0.34	0.35	0.34	0.91	N.S.
chr1_31945013	PTP4A2	Promoter	0.38	1.01	0.94	N.S.	1.07	0.51	N.S.	0.53	0.55	0.49	0.31	N.S.
chr1_118987521	TBX15	Promoter	0.32	1.08	0.39	N.S.	1.05	0.6	N.S.	0.32	0.32	0.38	0.015	Positive
chr1_118990227	TBX15	Promoter	0.32	1.18	0.12	N.S.	1.25	0.04	Unfavorable	0.68	0.7	0.7	0.4	N.S.
chr1_118987307	TBX15	Promoter	0.32	1.04	0.73	N.S.	1.04	0.71	N.S.	0.48	0.49	0.53	0.23	N.S.
chr1_118984385	TBX15	Promoter	0.32	1.07	0.47	N.S.	1.15	0.16	N.S.	0.56	0.56	0.56	0.92	N.S.
chr1_118989095	TBX15	Promoter	0.32	1.09	0.45	N.S.	1.13	0.3	N.S.	0.76	0.77	0.75	0.51	N.S.
chr1_118990032	TBX15	Promoter	0.32	1.08	0.44	N.S.	1.14	0.21	N.S.	0.53	0.55	0.53	0.54	N.S.
chr1_118986737	TBX15	Promoter	0.32	1.06	0.56	N.S.	1.14	0.24	N.S.	0.56	0.54	0.57	0.36	N.S.
chr1_118987977	TBX15	Promoter	0.32	1.13	0.21	N.S.	1.11	0.27	N.S.	0.37	0.42	0.4	0.29	N.S.
chr1_118985395	TBX15	Promoter	0.32	0.94	0.52	N.S.	1	0.97	N.S.	0.73	0.73	0.71	0.71	N.S.
chr1_118986596	TBX15	Promoter	0.32	1.05	0.62	N.S.	1.06	0.58	N.S.	0.56	0.55	0.58	0.74	N.S.
chr1_118986015	TBX15	Promoter	0.32	1.26	0.023	Unfavorable	1.3	0.012	Unfavorable	0.54	0.54	0.54	0.96	N.S.
chr1_118989470	TBX15	Promoter	0.32	1.1	0.4	N.S.	1.14	0.24	N.S.	0.63	0.65	0.65	0.53	N.S.
chr1_118986643	TBX15	Promoter	0.32	1.21	0.048	Unfavorable	1.22	0.036	Unfavorable	0.33	0.33	0.4	0.016	Positive
chr1_118985261	TBX15	Promoter	0.32	1.05	0.6	N.S.	1.1	0.34	N.S.	0.56	0.56	0.56	1	N.S.
chr1_118989493	TBX15	Promoter	0.32	1.19	0.14	N.S.	1.2	0.12	N.S.	0.6	0.63	0.62	0.63	N.S.
chr1_118989729	TBX15	Promoter	0.32	1.16	0.15	N.S.	1.21	0.086	N.S.	0.65	0.66	0.66	0.62	N.S.
chr1_118984533	TBX15	Promoter	0.32	1.18	0.12	N.S.	1.24	0.047	Unfavorable	0.54	0.54	0.55	0.84	N.S.
chr1_118985015	TBX15	Promoter	0.32	1.12	0.29	N.S.	1.16	0.15	N.S.	0.49	0.53	0.53	0.41	N.S.
chr1_118988499	TBX15	Promoter	0.32	0.9	0.25	N.S.	0.94	0.47	N.S.	0.09	0.09	0.11	0.22	N.S.
chr1_118989421	TBX15	Promoter	0.32	1.22	0.075	N.S.	1.25	0.049	Unfavorable	0.57	0.61	0.6	0.27	N.S.
chr1_118986065	TBX15	Promoter	0.32	1.1	0.36	N.S.	1.12	0.28	N.S.	0.49	0.5	0.5	0.96	N.S.
chr1_118983437	TBX15	Promoter	0.32	1.11	0.36	N.S.	1.15	0.21	N.S.	0.71	0.72	0.7	0.75	N.S.
chr1_118983814	TBX15	Promoter	0.32	1.09	0.45	N.S.	1.14	0.24	N.S.	0.72	0.73	0.72	0.75	N.S.
chr1_118985541	TBX15	Promoter	0.32	1.03	0.75	N.S.	1.06	0.55	N.S.	0.56	0.59	0.6	0.29	N.S.
chr1_118989002	TBX15	Promoter	0.32	1.02	0.84	N.S.	1.04	0.66	N.S.	0.21	0.24	0.26	0.087	N.S.
chr1_118988054	TBX15	Promoter	0.32	1.07	0.48	N.S.	1.05	0.64	N.S.	0.44	0.44	0.47	0.53	N.S.
chr1_118984488	TBX15	Promoter	0.32	1.14	0.22	N.S.	1.21	0.089	N.S.	0.46	0.49	0.5	0.28	N.S.
chr1_118990302	TBX15	Promoter	0.32	1.12	0.32	N.S.	1.17	0.17	N.S.	0.57	0.61	0.59	0.16	N.S.
chr1_118987425	TBX15	Promoter	0.32	1.04	0.72	N.S.	1.02	0.84	N.S.	0.44	0.45	0.47	0.47	N.S.
chr1_118984259	TBX15	Promoter	0.32	1.09	0.4	N.S.	1.16	0.14	N.S.	0.55	0.56	0.57	0.7	N.S.
chr1_118988309	TBX15	Promoter	0.32	1.1	0.31	N.S.	1.1	0.31	N.S.	0.37	0.36	0.37	0.93	N.S.
chr1_118983632	TBX15	Promoter	0.32	1.1	0.36	N.S.	1.14	0.23	N.S.	0.81	0.82	0.82	0.64	N.S.
chr1_118989433	TBX15	Promoter	0.32	1.13	0.23	N.S.	1.16	0.17	N.S.	0.53	0.59	0.57	0.14	N.S.
chr1_118984754	TBX15	Promoter	0.32	1.15	0.15	N.S.	1.19	0.076	N.S.	0.32	0.3	0.36	0.18	N.S.
chr1_118989697	TBX15	Promoter	0.32	1.15	0.15	N.S.	1.2	0.077	N.S.	0.53	0.57	0.56	0.2	N.S.
chr1_118988079	TBX15	Promoter	0.32	1.07	0.47	N.S.	1.04	0.71	N.S.	0.55	0.52	0.52	0.5	N.S.
chr1_151197830	PIP5K1A	Promoter	-0.3	0.85	0.11	N.S.	0.83	0.066	N.S.	0.35	0.31	0.33	0.33	N.S.
chr1_151197951	PIP5K1A	Promoter	-0.3	0.93	0.47	N.S.	0.9	0.3	N.S.	0.04	0.04	0.04	0.71	N.S.
chr1_151197830	VPS72	Promoter	-0.3	0.85	0.11	N.S.	0.83	0.066	N.S.	0.35	0.31	0.33	0.33	N.S.
chr1_151197951	VPS72	Promoter	-0.3	0.93	0.47	N.S.	0.9	0.3	N.S.	0.04	0.04	0.04	0.71	N.S.
chr1_153391544	S100A8	Promoter	-0.36	0.91	0.44	N.S.	0.86	0.18	N.S.	0.16	0.15	0.17	0.29	N.S.
chr1_153391013	S100A8	Promoter	-0.36	0.81	0.069	N.S.	0.79	0.047	Favorable	0.38	0.32	0.34	0.089	N.S.
chr1_153391104	S100A8	Promoter	-0.36	0.75	0.018	Favorable	0.75	0.017	Favorable	0.2	0.17	0.18	0.12	N.S.
chr1_212284082	PPP2R5A	Promoter	-0.28	0.87	0.17	N.S.	0.9	0.29	N.S.	0.39	0.41	0.43	0.42	N.S.
chr14_21022886	TPPP2	Promoter	0.33	1.23	0.11	N.S.	1.11	0.41	N.S.	0.74	0.76	0.73	0.19	N.S.
chr14_21023310	TPPP2	Promoter	0.33	1.14	0.27	N.S.	1.13	0.3	N.S.	0.59	0.62	0.58	0.13	N.S.
chr14_53956207	BMP4	Promoter	0.4	1.12	0.28	N.S.	1.04	0.67	N.S.	0.57	0.59	0.55	0.66	N.S.
chr14_53956715	BMP4	Promoter	0.4	1.09	0.43	N.S.	1.13	0.25	N.S.	0.49	0.5	0.47	0.55	N.S.
chr14_54397854	CDKN3	Promoter	-0.31	0.86	0.15	N.S.	0.83	0.08	N.S.	0.45	0.42	0.42	0.44	N.S.
chr15_45129380	DUOX1	Promoter	0.32	1.1	0.32	N.S.	1.07	0.44	N.S.	0.24	0.25	0.28	0.14	N.S.
chr15_45129885	DUOX1	Promoter	0.32	0.88	0.21	N.S.	0.91	0.35	N.S.	0.45	0.47	0.46	0.72	N.S.
chr15_45129897	DUOX1	Promoter	0.32	0.9	0.27	N.S.	0.91	0.33	N.S.	0.47	0.5	0.47	0.55	N.S.
chr15_45129414	DUOX1	Promoter	0.32	1.07	0.49	N.S.	1.07	0.5	N.S.	0.3	0.28	0.33	0.39	N.S.
chr15_45129551	DUOX1	Promoter	0.32	1.03	0.77	N.S.	1.04	0.69	N.S.	0.15	0.16	0.21	0.057	N.S.
chr15_90992950	PRC1	Promoter	-0.32	1	0.97	N.S.	0.9	0.3	N.S.	0.63	0.6	0.64	0.42	N.S.
chr15_101653924	TM2D3	Promoter	-0.32	0.89	0.19	N.S.	0.92	0.34	N.S.	0.81	0.8	0.79	0.68	N.S.
chr19_49961196	SIGLEC11	Promoter	-0.31	0.86	0.18	N.S.	0.85	0.15	N.S.	0.2	0.19	0.21	0.75	N.S.
chr19_54257315	LILRB5	Promoter	-0.27	0.94	0.52	N.S.	0.93	0.49	N.S.	0.36	0.34	0.35	0.5	N.S.
chr19_54257227	LILRB5	Promoter	-0.27	1.01	0.9	N.S.	0.99	0.93	N.S.	0.31	0.3	0.31	0.58	N.S.
chr19_54256970	LILRB5	Promoter	-0.27	0.96	0.72	N.S.	0.96	0.7	N.S.	0.39	0.39	0.4	0.51	N.S.
chr19_54257964	LILRB5	Promoter	-0.27	0.91	0.41	N.S.	0.89	0.31	N.S.	0.37	0.35	0.36	0.87	N.S.
chr19_54257264	LILRB5	Promoter	-0.27	0.98	0.87	N.S.	0.98	0.87	N.S.	0.26	0.24	0.25	0.46	N.S.
chr19_54277195	LILRB2	Promoter	-0.31	1.07	0.57	N.S.	1.06	0.59	N.S.	0.31	0.32	0.33	0.043	Inconsistent
chr19_54281663	LILRB2	Promoter	-0.31	0.9	0.34	N.S.	0.89	0.3	N.S.	0.48	0.44	0.46	0.6	N.S.
chr19_54281272	LILRB2	Promoter	-0.31	0.86	0.18	N.S.	0.85	0.14	N.S.	0.45	0.42	0.44	0.57	N.S.
chr19_54281221	LILRB2	Promoter	-0.31	0.93	0.55	N.S.	0.95	0.65	N.S.	0.35	0.31	0.34	0.24	N.S.
chr19_54338467	LILRA4	Promoter	-0.32	1	0.97	N.S.	0.99	0.92	N.S.	0.53	0.51	0.53	0.81	N.S.
chr19_54337607	LILRA4	Promoter	-0.32	1.07	0.46	N.S.	1.04	0.65	N.S.	0.25	0.25	0.27	0.38	N.S.
chr19_54572802	LILRA2	Promoter	-0.29	1.04	0.74	N.S.	1.03	0.82	N.S.	0.22	0.2	0.19	0.48	N.S.
chr19_54573793	LILRA2	Promoter	-0.34	0.95	0.72	N.S.	0.99	0.92	N.S.	0.24	0.2	0.2	0.059	N.S.
chr2_11466819	E2F6	Promoter	-0.28	0.82	0.065	N.S.	0.87	0.17	N.S.	0.27	0.22	0.28	0.15	N.S.
chr2_11466916	E2F6	Promoter	-0.28	0.85	0.11	N.S.	0.89	0.24	N.S.	0.45	0.4	0.43	0.33	N.S.
chr2_42492645	MTA3	Promoter	0.4	1.24	0.038	Unfavorable	1.27	0.027	Unfavorable	0.73	0.75	0.74	0.73	N.S.
chr2_42492538	MTA3	Promoter	0.4	1.01	0.91	N.S.	0.97	0.76	N.S.	0.89	0.89	0.87	0.19	N.S.
chr2_42493186	MTA3	Promoter	0.4	1.19	0.07	N.S.	1.23	0.033	Unfavorable	0.48	0.5	0.51	0.18	N.S.
chr2_46698194	SOCS5	Promoter	-0.26	0.87	0.17	N.S.	0.85	0.11	N.S.	0.28	0.25	0.3	0.34	N.S.
chr2_127858508	POLR2D	Promoter	-0.32	0.95	0.59	N.S.	0.93	0.51	N.S.	0.14	0.14	0.15	0.24	N.S.
chr2_201234228	CASP8	Promoter	-0.33	0.84	0.11	N.S.	0.84	0.097	N.S.	0.46	0.4	0.47	0.16	N.S.
chr20_33672893	NECAB3	Promoter	-0.32	0.8	0.031	Favorable	0.74	0.0048	Favorable	0.54	0.51	0.51	0.32	N.S.
chr3_48662204	CELSR3	Promoter	0.28	0.97	0.76	N.S.	1.02	0.87	N.S.	0.47	0.47	0.43	0.21	N.S.
chr3_48661657	CELSR3	Promoter	0.28	0.98	0.82	N.S.	1.04	0.67	N.S.	0.55	0.54	0.51	0.3	N.S.
chr3_48662594	CELSR3	Promoter	0.28	1.05	0.64	N.S.	0.99	0.88	N.S.	0.27	0.25	0.24	0.69	N.S.
chr3_48661940	CELSR3	Promoter	0.28	1.02	0.84	N.S.	1.07	0.53	N.S.	0.23	0.26	0.23	0.31	N.S.
chr3_48661579	CELSR3	Promoter	0.28	0.92	0.42	N.S.	0.96	0.67	N.S.	0.37	0.4	0.4	0.44	N.S.
chr4_39367100	RFC1	Promoter	-0.25	0.93	0.47	N.S.	0.88	0.16	N.S.	0.33	0.32	0.35	0.67	N.S.
chr6_27890859	HIST1H2AM	Promoter	0.36	1.08	0.45	N.S.	1.16	0.15	N.S.	0.36	0.37	0.4	0.51	N.S.
chr6_27890767	HIST1H2AM	Promoter	0.36	1.02	0.86	N.S.	1.11	0.29	N.S.	0.5	0.5	0.54	0.42	N.S.
chr6_27891382	HIST1H2AM	Promoter	0.36	0.96	0.66	N.S.	1	0.97	N.S.	0.6	0.56	0.64	0.12	N.S.
chr6_27890501	HIST1H2AM	Promoter	0.36	1.06	0.54	N.S.	1.17	0.13	N.S.	0.45	0.45	0.49	0.33	N.S.
chr6_27890602	HIST1H2AM	Promoter	0.36	0.99	0.89	N.S.	1.06	0.53	N.S.	0.49	0.49	0.53	0.38	N.S.
chr7_28957023	TRIL	Promoter	0.39	1.2	0.059	N.S.	1.16	0.14	N.S.	0.38	0.37	0.39	0.88	N.S.
chr7_101237470	CLDN15	Promoter	-0.3	1.09	0.35	N.S.	1.01	0.89	N.S.	0.45	0.47	0.5	0.17	N.S.
chr7_101237726	CLDN15	Promoter	-0.3	1.01	0.88	N.S.	0.97	0.76	N.S.	0.21	0.22	0.24	0.28	N.S.
chr7_101238005	CLDN15	Promoter	-0.3	1.07	0.45	N.S.	1	0.96	N.S.	0.32	0.31	0.36	0.26	N.S.
chr7_135748967	FAM180A	Promoter	-0.31	0.93	0.53	N.S.	0.9	0.35	N.S.	0.4	0.39	0.38	0.91	N.S.
chr7_135749012	FAM180A	Promoter	-0.31	0.9	0.36	N.S.	0.87	0.24	N.S.	0.39	0.38	0.4	0.77	N.S.
chr7_135748891	FAM180A	Promoter	-0.31	1.01	0.9	N.S.	0.97	0.76	N.S.	0.55	0.53	0.53	0.87	N.S.
chr7_135748792	FAM180A	Promoter	-0.31	0.93	0.5	N.S.	0.91	0.38	N.S.	0.3	0.29	0.32	0.78	N.S.
chr7_135749042	FAM180A	Promoter	-0.31	0.96	0.69	N.S.	0.92	0.44	N.S.	0.37	0.36	0.38	0.87	N.S.
chr7_135748862	FAM180A	Promoter	-0.31	0.84	0.16	N.S.	0.79	0.054	N.S.	0.31	0.29	0.31	0.79	N.S.
chr7_135748988	FAM180A	Promoter	-0.31	0.97	0.75	N.S.	0.94	0.56	N.S.	0.47	0.46	0.47	0.95	N.S.
chr7_135748605	FAM180A	Promoter	-0.31	0.94	0.52	N.S.	0.94	0.56	N.S.	0.15	0.15	0.16	0.47	N.S.
chr8_143290672	ZNF696	Promoter	-0.25	0.91	0.5	N.S.	0.86	0.3	N.S.	0.07	0.06	0.07	0.12	N.S.
chr1_43360233	CDC20	Promoter	-0.16	0.76	0.0081	Favorable	0.78	0.013	Favorable	0.62	0.55	0.56	0.0033	Inverse
chr1_43360074	CDC20	Promoter	-0.16	0.76	0.0027	Favorable	0.76	0.0028	Favorable	0.64	0.6	0.58	0.026	Inverse
chr1_88892360	GTF2B	Promoter	-0.33	0.92	0.42	N.S.	0.89	0.26	N.S.	0.26	0.23	0.25	0.23	N.S.
chr1_108964183	CLCC1	Promoter	-0.23	0.81	0.086	N.S.	0.77	0.033	Favorable	0.14	0.12	0.14	0.33	N.S.
chr1_108964074	CLCC1	Promoter	-0.23	0.8	0.057	N.S.	0.77	0.022	Favorable	0.37	0.37	0.37	0.97	N.S.
chr1_115978918	SLC22A15	Promoter	-0.23	0.78	0.0095	Favorable	0.82	0.033	Favorable	0.66	0.68	0.63	0.3	N.S.
chr1_229270787	RAB4A	Promoter	-0.22	1	1	N.S.	0.98	0.83	N.S.	0.32	0.32	0.31	0.61	N.S.
chr1_229270773	RAB4A	Promoter	-0.22	0.99	0.95	N.S.	0.96	0.69	N.S.	0.23	0.23	0.23	0.89	N.S.
chr1_229270613	RAB4A	Promoter	-0.22	0.99	0.95	N.S.	0.97	0.76	N.S.	0.26	0.26	0.26	0.99	N.S.
chr10_22319745	BMI1	Promoter	-0.19	0.83	0.045	Favorable	0.83	0.049	Favorable	0.67	0.68	0.7	0.57	N.S.
chr10_22319929	BMI1	Promoter	-0.19	0.81	0.034	Favorable	0.79	0.018	Favorable	0.47	0.44	0.48	0.52	N.S.
chr10_22320022	BMI1	Promoter	-0.19	0.88	0.23	N.S.	0.88	0.22	N.S.	0.29	0.29	0.31	0.78	N.S.
chr10_77925018	DLG5	Promoter	-0.2	1.05	0.6	N.S.	1	0.99	N.S.	0.52	0.53	0.47	0.1	N.S.
chr10_77925645	DLG5	Promoter	-0.2	0.98	0.83	N.S.	1	0.98	N.S.	0.11	0.11	0.1	0.46	N.S.
chr12_52007430	GRASP	Promoter	0.29	0.93	0.52	N.S.	0.97	0.8	N.S.	0.65	0.65	0.61	0.52	N.S.
chr12_52007664	GRASP	Promoter	0.29	1.01	0.9	N.S.	0.99	0.95	N.S.	0.63	0.63	0.62	0.92	N.S.
chr12_52007739	GRASP	Promoter	0.29	1.03	0.76	N.S.	1.07	0.49	N.S.	0.8	0.79	0.78	0.6	N.S.
chr14_95712662	TCL1A	Promoter	-0.28	1	0.97	N.S.	0.97	0.78	N.S.	0.5	0.47	0.5	0.55	N.S.
chr14_95710047	TCL1A	Promoter	-0.28	1.09	0.39	N.S.	1.05	0.62	N.S.	0.6	0.63	0.63	0.52	N.S.
chr15_48332861	DUT	Promoter	-0.21	0.72	0.0031	Favorable	0.7	0.0011	Favorable	0.47	0.39	0.39	0.014	Inverse
chr15_52294880	MYO5C	Promoter	-0.17	0.85	0.16	N.S.	0.78	0.037	Favorable	0.25	0.24	0.25	0.88	N.S.
chr15_90956779	RCCD1	Promoter	0.38	1.06	0.53	N.S.	1.07	0.49	N.S.	0.41	0.4	0.37	0.56	N.S.
chr15_90956963	RCCD1	Promoter	0.38	1.07	0.47	N.S.	1.11	0.27	N.S.	0.53	0.52	0.5	0.76	N.S.
chr16_1149499	CACNA1H	Promoter	-0.18	0.86	0.079	N.S.	0.89	0.16	N.S.	0.82	0.82	0.79	0.53	N.S.
chr16_1148793	CACNA1H	Promoter	-0.18	0.89	0.2	N.S.	0.89	0.22	N.S.	0.76	0.77	0.78	0.76	N.S.
chr16_1149836	CACNA1H	Promoter	-0.18	0.88	0.22	N.S.	0.9	0.29	N.S.	0.53	0.53	0.53	0.95	N.S.
chr16_1148668	CACNA1H	Promoter	-0.18	0.92	0.24	N.S.	0.94	0.41	N.S.	0.91	0.9	0.86	0.17	N.S.
chr16_1149592	CACNA1H	Promoter	-0.18	0.95	0.57	N.S.	0.94	0.52	N.S.	0.56	0.55	0.56	0.93	N.S.
chr16_1148408	CACNA1H	Promoter	-0.18	0.83	0.043	Favorable	0.83	0.042	Favorable	0.7	0.7	0.68	0.8	N.S.
chr16_1148588	CACNA1H	Promoter	-0.18	0.78	0.0051	Favorable	0.78	0.0066	Favorable	0.77	0.78	0.74	0.32	N.S.
chr16_1148900	CACNA1H	Promoter	-0.18	0.9	0.26	N.S.	0.93	0.41	N.S.	0.8	0.78	0.8	0.7	N.S.
chr16_1149524	CACNA1H	Promoter	-0.18	0.9	0.26	N.S.	0.92	0.34	N.S.	0.84	0.84	0.83	0.78	N.S.
chr16_1150083	CACNA1H	Promoter	-0.18	0.86	0.092	N.S.	0.88	0.16	N.S.	0.77	0.76	0.73	0.2	N.S.
chr16_1150097	CACNA1H	Promoter	-0.18	0.89	0.18	N.S.	0.9	0.23	N.S.	0.83	0.81	0.8	0.26	N.S.
chr16_1149966	CACNA1H	Promoter	-0.18	0.87	0.11	N.S.	0.88	0.15	N.S.	0.8	0.8	0.77	0.51	N.S.
chr16_1149222	CACNA1H	Promoter	-0.18	0.95	0.62	N.S.	0.93	0.47	N.S.	0.53	0.55	0.54	0.76	N.S.
chr16_23147542	USP31	Promoter	-0.16	0.82	0.042	Favorable	0.81	0.037	Favorable	0.73	0.66	0.69	0.0017	Inverse
chr17_41529230	KRT19	Promoter	-0.27	1.02	0.87	N.S.	1.01	0.95	N.S.	0.4	0.41	0.41	0.74	N.S.
chr17_41529272	KRT19	Promoter	-0.27	1.01	0.91	N.S.	0.99	0.92	N.S.	0.39	0.42	0.43	0.54	N.S.
chr17_41528998	KRT19	Promoter	-0.27	1.03	0.75	N.S.	0.99	0.91	N.S.	0.53	0.57	0.56	0.47	N.S.
chr17_60079920	HEATR6	Promoter	-0.22	0.91	0.2	N.S.	0.94	0.44	N.S.	0.9	0.9	0.87	0.043	Inverse
chr17_60079852	HEATR6	Promoter	-0.22	0.87	0.11	N.S.	0.81	0.021	Favorable	0.68	0.67	0.66	0.63	N.S.
chr19_11155361	SPC24	Promoter	-0.24	0.89	0.48	N.S.	0.92	0.54	N.S.	0.05	0.05	0.05	0.44	N.S.
chr19_32676812	ANKRD27	Promoter	0.35	0.99	0.93	N.S.	1.02	0.88	N.S.	0.45	0.48	0.44	0.48	N.S.
chr19_32676719	ANKRD27	Promoter	0.35	1.05	0.66	N.S.	1.06	0.54	N.S.	0.39	0.41	0.41	0.53	N.S.
chr19_48466825	CYTH2	Promoter	-0.21	0.87	0.25	N.S.	0.83	0.11	N.S.	0.35	0.35	0.38	0.4	N.S.
chr2_73213303	SMYD5	Promoter	-0.18	0.88	0.22	N.S.	0.9	0.32	N.S.	0.53	0.49	0.49	0.14	N.S.
chr2_170716713	SP5	Promoter	0.38	1.05	0.6	N.S.	1.1	0.38	N.S.	0.75	0.78	0.77	0.49	N.S.
chr2_170716353	SP5	Promoter	0.38	1.04	0.66	N.S.	1.07	0.51	N.S.	0.29	0.28	0.33	0.24	N.S.
chr2_170716909	SP5	Promoter	0.38	1.05	0.63	N.S.	1.09	0.41	N.S.	0.7	0.73	0.72	0.28	N.S.
chr20_35285723	EIF6	Promoter	-0.25	0.9	0.28	N.S.	0.86	0.11	N.S.	0.49	0.51	0.5	0.84	N.S.
chr20_38446265	SNHG11	Promoter	-0.18	0.96	0.71	N.S.	0.92	0.5	N.S.	0.21	0.2	0.22	0.69	N.S.
chr4_991818	SLC26A1	Promoter	-0.19	1.04	0.7	N.S.	0.98	0.86	N.S.	0.71	0.67	0.71	0.36	N.S.
chr4_993773	SLC26A1	Promoter	-0.29	1.03	0.76	N.S.	0.99	0.9	N.S.	0.36	0.38	0.38	0.29	N.S.
chr4_993864	SLC26A1	Promoter	-0.29	0.97	0.76	N.S.	0.92	0.35	N.S.	0.39	0.4	0.39	0.83	N.S.
chr5_177304730	PRELID1	Promoter	-0.21	0.92	0.44	N.S.	0.87	0.2	N.S.	0.35	0.32	0.36	0.32	N.S.
chr6_10419167	TFAP2A	Promoter	0.21	0.98	0.86	N.S.	0.97	0.71	N.S.	0.2	0.24	0.23	0.081	N.S.
chr6_10419451	TFAP2A	Promoter	0.21	0.98	0.85	N.S.	0.92	0.41	N.S.	0.43	0.43	0.43	0.99	N.S.
chr6_26225161	HIST1H3E	Promoter	0.15	1.16	0.18	N.S.	1.19	0.11	N.S.	0.81	0.81	0.81	0.92	N.S.
chr6_26225292	HIST1H3E	Promoter	0.15	0.91	0.4	N.S.	0.97	0.77	N.S.	0.53	0.54	0.54	0.2	N.S.
chr6_26225040	HIST1H3E	Promoter	0.15	1.12	0.24	N.S.	1.08	0.45	N.S.	0.59	0.61	0.6	0.77	N.S.
chr6_26225030	HIST1H3E	Promoter	0.15	1.16	0.13	N.S.	1.11	0.31	N.S.	0.68	0.69	0.68	0.84	N.S.
chr6_44219937	SLC29A1	Promoter	-0.24	0.77	0.011	Favorable	0.78	0.017	Favorable	0.35	0.36	0.35	0.86	N.S.
chr6_133889808	TCF21	Promoter	0.18	1.01	0.94	N.S.	0.98	0.81	N.S.	0.48	0.45	0.45	0.57	N.S.
chr6_133889674	TCF21	Promoter	0.18	1.17	0.098	N.S.	1.25	0.027	Unfavorable	0.45	0.47	0.47	0.67	N.S.
chr6_133889119	TCF21	Promoter	0.18	0.97	0.7	N.S.	0.94	0.48	N.S.	0.62	0.62	0.61	0.84	N.S.
chr6_133889115	TCF21	Promoter	0.18	1	0.99	N.S.	0.95	0.56	N.S.	0.65	0.65	0.65	0.91	N.S.
chr6_133889135	TCF21	Promoter	0.18	0.88	0.18	N.S.	0.84	0.081	N.S.	0.37	0.39	0.36	0.6	N.S.
chr6_133889141	TCF21	Promoter	0.18	0.87	0.16	N.S.	0.86	0.13	N.S.	0.31	0.35	0.32	0.43	N.S.
chr7_1571111	PSMG3	Promoter	-0.23	0.74	0.0046	Favorable	0.76	0.0067	Favorable	0.55	0.43	0.46	0.0013	Inverse
chr7_81769992	HGF	Promoter	-0.16	0.87	0.21	N.S.	0.82	0.072	N.S.	0.2	0.19	0.24	0.17	N.S.
chr7_81770271	HGF	Promoter	-0.16	0.88	0.24	N.S.	0.85	0.13	N.S.	0.09	0.08	0.11	0.19	N.S.
chr7_81770083	HGF	Promoter	-0.16	0.88	0.18	N.S.	0.87	0.15	N.S.	0.24	0.21	0.24	0.42	N.S.
chr7_81770431	HGF	Promoter	-0.16	0.99	0.96	N.S.	0.93	0.47	N.S.	0.2	0.17	0.25	0.019	Inconsistent
chr7_81770364	HGF	Promoter	-0.16	0.97	0.77	N.S.	0.91	0.3	N.S.	0.09	0.09	0.11	0.077	N.S.
chr7_81770142	HGF	Promoter	-0.16	0.92	0.42	N.S.	0.93	0.42	N.S.	0.17	0.18	0.19	0.8	N.S.
chr7_100125539	MBLAC1	Promoter	-0.19	0.88	0.18	N.S.	0.87	0.15	N.S.	0.8	0.74	0.77	0.026	Inverse
chr8_98046798	RPL30	Promoter	-0.17	0.9	0.27	N.S.	0.87	0.15	N.S.	0.5	0.46	0.54	0.072	N.S.
chr8_144429397	VPS28	Promoter	-0.16	0.85	0.12	N.S.	0.79	0.021	Favorable	0.37	0.37	0.37	0.95	N.S.
chr8_144429471	VPS28	Promoter	-0.16	0.88	0.2	N.S.	0.84	0.1	N.S.	0.15	0.15	0.15	0.8	N.S.
chr8_11681896	GATA4	GenicEnhancer	0.34	1.01	0.92	N.S.	1.07	0.49	N.S.	0.56	0.56	0.57	0.98	N.S.
chr8_11680736	GATA4	GenicEnhancer	0.34	1.08	0.42	N.S.	1.08	0.42	N.S.	0.55	0.55	0.56	0.89	N.S.
chr8_11679603	GATA4	GenicEnhancer	0.34	1.18	0.12	N.S.	1.13	0.26	N.S.	0.39	0.41	0.41	0.6	N.S.
chr8_11681061	GATA4	GenicEnhancer	0.34	1.04	0.67	N.S.	1.09	0.35	N.S.	0.44	0.44	0.46	0.56	N.S.
chr8_11679392	GATA4	GenicEnhancer	0.34	1.14	0.16	N.S.	1.14	0.17	N.S.	0.38	0.38	0.38	0.97	N.S.
chr8_11679460	GATA4	GenicEnhancer	0.34	1.11	0.32	N.S.	1.19	0.11	N.S.	0.56	0.58	0.57	0.66	N.S.
chr8_11680400	GATA4	GenicEnhancer	0.34	1.17	0.12	N.S.	1.16	0.14	N.S.	0.45	0.47	0.47	0.54	N.S.
chr8_11679921	GATA4	GenicEnhancer	0.34	1.19	0.087	N.S.	1.18	0.11	N.S.	0.63	0.64	0.67	0.14	N.S.
chr8_11679269	GATA4	GenicEnhancer	0.34	1.04	0.65	N.S.	1.1	0.31	N.S.	0.64	0.64	0.65	0.81	N.S.
chr8_11681811	GATA4	GenicEnhancer	0.34	1.14	0.19	N.S.	1.21	0.065	N.S.	0.47	0.47	0.51	0.38	N.S.
chr1_155301169	GBAP1	GenicEnhancer	-0.25	1	0.97	N.S.	0.97	0.76	N.S.	0.24	0.27	0.29	0.039	Inconsistent
chr1_155301075	GBAP1	GenicEnhancer	-0.25	0.93	0.47	N.S.	0.91	0.32	N.S.	0.28	0.29	0.31	0.14	N.S.
chr1_155301152	GBAP1	GenicEnhancer	-0.25	0.98	0.84	N.S.	0.95	0.56	N.S.	0.25	0.26	0.28	0.24	N.S.
chr13_110232998	COL4A2	GenicEnhancer	-0.34	0.94	0.57	N.S.	0.93	0.49	N.S.	0.33	0.31	0.36	0.6	N.S.
chr13_110233057	COL4A2	GenicEnhancer	-0.34	0.96	0.68	N.S.	0.92	0.45	N.S.	0.37	0.36	0.41	0.51	N.S.
chr13_110232668	COL4A2	GenicEnhancer	-0.34	1.01	0.91	N.S.	0.98	0.86	N.S.	0.39	0.4	0.45	0.25	N.S.
chr13_110388232	COL4A2	GenicEnhancer	-0.28	0.96	0.7	N.S.	0.94	0.56	N.S.	0.52	0.54	0.55	0.53	N.S.
chr14_60642599	MNAT1	GenicEnhancer	0.34	1.07	0.51	N.S.	1.13	0.24	N.S.	0.47	0.51	0.52	0.059	N.S.
chr14_60642827	MNAT1	GenicEnhancer	0.34	1.15	0.17	N.S.	1.15	0.16	N.S.	0.41	0.45	0.48	0.051	N.S.
chr14_60641673	MNAT1	GenicEnhancer	0.34	0.98	0.81	N.S.	1.01	0.92	N.S.	0.62	0.64	0.62	0.81	N.S.
chr14_60643988	MNAT1	GenicEnhancer	0.34	1.04	0.69	N.S.	1.04	0.71	N.S.	0.57	0.59	0.58	0.64	N.S.
chr14_60643284	MNAT1	GenicEnhancer	0.34	1.1	0.31	N.S.	1.12	0.22	N.S.	0.43	0.5	0.49	0.13	N.S.
chr14_60642089	MNAT1	GenicEnhancer	0.34	1.2	0.085	N.S.	1.25	0.028	Unfavorable	0.49	0.54	0.53	0.21	N.S.
chr14_60642489	MNAT1	GenicEnhancer	0.34	1.03	0.78	N.S.	1.06	0.57	N.S.	0.53	0.59	0.56	0.12	N.S.
chr14_60643931	MNAT1	GenicEnhancer	0.34	1.12	0.27	N.S.	1.15	0.16	N.S.	0.53	0.57	0.56	0.47	N.S.
chr14_60655333	MNAT1	GenicEnhancer	0.33	0.98	0.85	N.S.	1.03	0.79	N.S.	0.64	0.67	0.65	0.49	N.S.
chr14_60656525	MNAT1	GenicEnhancer	0.33	0.96	0.62	N.S.	1.01	0.95	N.S.	0.62	0.64	0.63	0.45	N.S.
chr14_60656056	MNAT1	GenicEnhancer	0.33	1.03	0.74	N.S.	1.1	0.34	N.S.	0.61	0.63	0.61	0.3	N.S.
chr14_60655609	MNAT1	GenicEnhancer	0.33	1.05	0.66	N.S.	1.04	0.74	N.S.	0.56	0.61	0.59	0.029	Positive
chr14_60656193	MNAT1	GenicEnhancer	0.33	1.12	0.21	N.S.	1.19	0.085	N.S.	0.51	0.53	0.51	0.41	N.S.
chr14_60654994	MNAT1	GenicEnhancer	0.33	0.94	0.51	N.S.	0.97	0.77	N.S.	0.78	0.78	0.77	0.71	N.S.
chr14_60655437	MNAT1	GenicEnhancer	0.33	1.04	0.69	N.S.	1.07	0.52	N.S.	0.59	0.61	0.59	0.76	N.S.
chr14_60654798	MNAT1	GenicEnhancer	0.33	1.03	0.72	N.S.	1.06	0.57	N.S.	0.73	0.76	0.74	0.32	N.S.
chr5_404651	EXOC3	GenicEnhancer	-0.33	1.09	0.37	N.S.	1.04	0.73	N.S.	0.36	0.32	0.37	0.45	N.S.
chr5_404563	EXOC3	GenicEnhancer	-0.33	0.99	0.9	N.S.	0.95	0.63	N.S.	0.65	0.6	0.6	0.26	N.S.
chr5_404881	EXOC3	GenicEnhancer	-0.33	0.98	0.87	N.S.	0.93	0.5	N.S.	0.41	0.36	0.39	0.12	N.S.
chr8_11125326	XKR6	GenicEnhancer	-0.41	0.95	0.62	N.S.	0.94	0.55	N.S.	0.55	0.55	0.57	0.82	N.S.
chr1_26284962	UBXN11	GenicEnhancer	-0.22	0.86	0.25	N.S.	0.86	0.21	N.S.	0.19	0.13	0.17	0.039	Inverse
chr1_155301075	RUSC1	GenicEnhancer	-0.25	0.93	0.47	N.S.	0.91	0.32	N.S.	0.28	0.29	0.31	0.14	N.S.
chr1_155301152	RUSC1	GenicEnhancer	-0.25	0.98	0.84	N.S.	0.95	0.56	N.S.	0.25	0.26	0.28	0.24	N.S.
chr1_172450129	C1orf105	GenicEnhancer	-0.21	0.94	0.62	N.S.	0.83	0.19	N.S.	0.12	0.11	0.13	0.3	N.S.
chr1_223705739	CAPN2	GenicEnhancer	-0.17	0.92	0.31	N.S.	0.95	0.5	N.S.	0.88	0.88	0.85	0.044	Inverse
chr12_55719650	ORMDL2	GenicEnhancer	-0.13	0.82	0.024	Favorable	0.83	0.038	Favorable	0.74	0.72	0.7	0.12	N.S.
chr12_55719547	ORMDL2	GenicEnhancer	-0.13	0.82	0.013	Favorable	0.8	0.014	Favorable	0.93	0.91	0.92	0.24	N.S.
chr17_31476827	RAB11FIP4	GenicEnhancer	-0.25	0.9	0.35	N.S.	0.87	0.19	N.S.	0.39	0.37	0.41	0.52	N.S.
chr18_57798839	ATP8B1	GenicEnhancer	-0.19	0.97	0.71	N.S.	0.93	0.41	N.S.	0.34	0.35	0.36	0.89	N.S.
chr22_30566319	SLC35E4	GenicEnhancer	-0.22	0.94	0.48	N.S.	0.92	0.36	N.S.	0.35	0.35	0.35	0.99	N.S.
chr3_50336304	RASSF1	GenicEnhancer	-0.21	0.73	0.0011	Favorable	0.67	4.9e-05	Favorable	0.63	0.56	0.57	0.017	Inverse
chr3_50336210	RASSF1	GenicEnhancer	-0.21	0.71	0.00066	Favorable	0.67	0.0001	Favorable	0.54	0.48	0.5	0.055	N.S.
chr3_50336304	CYB561D2	GenicEnhancer	-0.21	0.73	0.0011	Favorable	0.67	4.9e-05	Favorable	0.63	0.56	0.57	0.017	Inverse
chr3_50336210	CYB561D2	GenicEnhancer	-0.21	0.71	0.00066	Favorable	0.67	0.0001	Favorable	0.54	0.48	0.5	0.055	N.S.
chr1_1331737	ACAP3	GenicEnhancer	-0.27	0.94	0.51	N.S.	0.97	0.74	N.S.	0.48	0.45	0.47	0.4	N.S.
chr1_1332863	ACAP3	GenicEnhancer	-0.27	0.95	0.59	N.S.	0.9	0.3	N.S.	0.31	0.3	0.33	0.18	N.S.
chr1_1331872	ACAP3	GenicEnhancer	-0.27	0.82	0.024	Favorable	0.85	0.073	N.S.	0.9	0.88	0.85	0.076	N.S.
chr1_1331401	ACAP3	GenicEnhancer	-0.27	0.8	0.022	Favorable	0.81	0.035	Favorable	0.64	0.6	0.61	0.11	N.S.
chr1_1332365	ACAP3	GenicEnhancer	-0.27	0.95	0.63	N.S.	0.96	0.64	N.S.	0.43	0.42	0.45	0.072	N.S.
chr1_1332179	ACAP3	GenicEnhancer	-0.27	0.78	0.013	Favorable	0.8	0.031	Favorable	0.72	0.7	0.73	0.79	N.S.
chr1_1331813	ACAP3	GenicEnhancer	-0.27	0.91	0.3	N.S.	0.93	0.42	N.S.	0.68	0.65	0.64	0.24	N.S.
chr1_1332764	ACAP3	GenicEnhancer	-0.27	0.87	0.21	N.S.	0.89	0.27	N.S.	0.49	0.46	0.49	0.38	N.S.
chr1_1331821	ACAP3	GenicEnhancer	-0.27	0.92	0.38	N.S.	0.94	0.51	N.S.	0.79	0.76	0.74	0.066	N.S.
chr1_1332056	PUSL1	GenicEnhancer	-0.27	0.82	0.035	Favorable	0.82	0.032	Favorable	0.67	0.65	0.64	0.28	N.S.
chr1_1331737	PUSL1	GenicEnhancer	-0.27	0.94	0.51	N.S.	0.97	0.74	N.S.	0.48	0.45	0.47	0.4	N.S.
chr1_1332863	PUSL1	GenicEnhancer	-0.27	0.95	0.59	N.S.	0.9	0.3	N.S.	0.31	0.3	0.33	0.18	N.S.
chr1_1331872	PUSL1	GenicEnhancer	-0.27	0.82	0.024	Favorable	0.85	0.073	N.S.	0.9	0.88	0.85	0.076	N.S.
chr1_1331401	PUSL1	GenicEnhancer	-0.27	0.8	0.022	Favorable	0.81	0.035	Favorable	0.64	0.6	0.61	0.11	N.S.
chr1_1332365	PUSL1	GenicEnhancer	-0.27	0.95	0.63	N.S.	0.96	0.64	N.S.	0.43	0.42	0.45	0.072	N.S.
chr1_1332179	PUSL1	GenicEnhancer	-0.27	0.78	0.013	Favorable	0.8	0.031	Favorable	0.72	0.7	0.73	0.79	N.S.
chr1_1331813	PUSL1	GenicEnhancer	-0.27	0.91	0.3	N.S.	0.93	0.42	N.S.	0.68	0.65	0.64	0.24	N.S.
chr1_1332764	PUSL1	GenicEnhancer	-0.27	0.87	0.21	N.S.	0.89	0.27	N.S.	0.49	0.46	0.49	0.38	N.S.
chr1_1331821	PUSL1	GenicEnhancer	-0.27	0.92	0.38	N.S.	0.94	0.51	N.S.	0.79	0.76	0.74	0.066	N.S.
chr1_1332056	UBE2J2	GenicEnhancer	-0.27	0.82	0.035	Favorable	0.82	0.032	Favorable	0.67	0.65	0.64	0.28	N.S.
chr1_1331737	UBE2J2	GenicEnhancer	-0.27	0.94	0.51	N.S.	0.97	0.74	N.S.	0.48	0.45	0.47	0.4	N.S.
chr1_1332863	UBE2J2	GenicEnhancer	-0.27	0.95	0.59	N.S.	0.9	0.3	N.S.	0.31	0.3	0.33	0.18	N.S.
chr1_1331872	UBE2J2	GenicEnhancer	-0.27	0.82	0.024	Favorable	0.85	0.073	N.S.	0.9	0.88	0.85	0.076	N.S.
chr1_1331401	UBE2J2	GenicEnhancer	-0.27	0.8	0.022	Favorable	0.81	0.035	Favorable	0.64	0.6	0.61	0.11	N.S.
chr1_1332365	UBE2J2	GenicEnhancer	-0.27	0.95	0.63	N.S.	0.96	0.64	N.S.	0.43	0.42	0.45	0.072	N.S.
chr1_1332179	UBE2J2	GenicEnhancer	-0.27	0.78	0.013	Favorable	0.8	0.031	Favorable	0.72	0.7	0.73	0.79	N.S.
chr1_1331813	UBE2J2	GenicEnhancer	-0.27	0.91	0.3	N.S.	0.93	0.42	N.S.	0.68	0.65	0.64	0.24	N.S.
chr1_1332764	UBE2J2	GenicEnhancer	-0.27	0.87	0.21	N.S.	0.89	0.27	N.S.	0.49	0.46	0.49	0.38	N.S.
chr1_1331821	UBE2J2	GenicEnhancer	-0.27	0.92	0.38	N.S.	0.94	0.51	N.S.	0.79	0.76	0.74	0.066	N.S.
chr1_1332056	CCNL2	GenicEnhancer	-0.27	0.82	0.035	Favorable	0.82	0.032	Favorable	0.67	0.65	0.64	0.28	N.S.
chr1_1331737	CCNL2	GenicEnhancer	-0.27	0.94	0.51	N.S.	0.97	0.74	N.S.	0.48	0.45	0.47	0.4	N.S.
chr1_1332863	CCNL2	GenicEnhancer	-0.27	0.95	0.59	N.S.	0.9	0.3	N.S.	0.31	0.3	0.33	0.18	N.S.
chr1_1331872	CCNL2	GenicEnhancer	-0.27	0.82	0.024	Favorable	0.85	0.073	N.S.	0.9	0.88	0.85	0.076	N.S.
chr1_1331401	CCNL2	GenicEnhancer	-0.27	0.8	0.022	Favorable	0.81	0.035	Favorable	0.64	0.6	0.61	0.11	N.S.
chr1_1332365	CCNL2	GenicEnhancer	-0.27	0.95	0.63	N.S.	0.96	0.64	N.S.	0.43	0.42	0.45	0.072	N.S.
chr1_1332179	CCNL2	GenicEnhancer	-0.27	0.78	0.013	Favorable	0.8	0.031	Favorable	0.72	0.7	0.73	0.79	N.S.
chr1_1331813	CCNL2	GenicEnhancer	-0.27	0.91	0.3	N.S.	0.93	0.42	N.S.	0.68	0.65	0.64	0.24	N.S.
chr1_1332764	CCNL2	GenicEnhancer	-0.27	0.87	0.21	N.S.	0.89	0.27	N.S.	0.49	0.46	0.49	0.38	N.S.
chr1_1331821	CCNL2	GenicEnhancer	-0.27	0.92	0.38	N.S.	0.94	0.51	N.S.	0.79	0.76	0.74	0.066	N.S.
chr1_11840595	MTHFR	GenicEnhancer	0.28	1.13	0.21	N.S.	1.1	0.32	N.S.	0.51	0.56	0.57	0.01	Positive
chr1_11840595	PLOD1	GenicEnhancer	0.28	1.13	0.21	N.S.	1.1	0.32	N.S.	0.51	0.56	0.57	0.01	Positive
chr1_175073161	MRPS14	GenicEnhancer	-0.27	0.78	0.044	Favorable	0.76	0.033	Favorable	0.3	0.29	0.31	0.88	N.S.
chr1_175073161	CACYBP	GenicEnhancer	-0.27	0.78	0.044	Favorable	0.76	0.033	Favorable	0.3	0.29	0.31	0.88	N.S.
chr1_230825659	C1orf198	GenicEnhancer	-0.26	0.96	0.71	N.S.	0.93	0.53	N.S.	0.43	0.42	0.44	0.81	N.S.
chr10_6563171	PRKCQ	GenicEnhancer	-0.42	0.92	0.42	N.S.	0.93	0.45	N.S.	0.3	0.23	0.28	0.018	Inverse
chr10_22334118	COMMD3	GenicEnhancer	0.27	1.28	0.11	N.S.	1.25	0.14	N.S.	0.94	0.95	0.94	0.42	N.S.
chr10_22334981	COMMD3	GenicEnhancer	0.27	1.07	0.49	N.S.	1	0.97	N.S.	0.4	0.43	0.45	0.12	N.S.
chr10_22333864	COMMD3	GenicEnhancer	0.27	1.09	0.4	N.S.	1.08	0.47	N.S.	0.74	0.76	0.72	0.16	N.S.
chr10_22334531	COMMD3	GenicEnhancer	0.27	1.25	0.057	N.S.	1.21	0.098	N.S.	0.75	0.77	0.74	0.33	N.S.
chr10_22334892	COMMD3	GenicEnhancer	0.27	1.08	0.44	N.S.	1.06	0.54	N.S.	0.48	0.49	0.54	0.017	Positive
chr10_22334619	COMMD3	GenicEnhancer	0.27	1.03	0.83	N.S.	1.08	0.51	N.S.	0.68	0.7	0.69	0.5	N.S.
chr10_22334284	COMMD3	GenicEnhancer	0.27	1.48	0.0024	Unfavorable	1.42	0.0038	Unfavorable	0.74	0.77	0.76	0.5	N.S.
chr11_2381161	TSSC4	GenicEnhancer	0.34	1.06	0.61	N.S.	1.15	0.23	N.S.	0.46	0.46	0.44	0.75	N.S.
chr11_2404882	TSSC4	GenicEnhancer	-0.28	1.12	0.22	N.S.	1.04	0.66	N.S.	0.29	0.27	0.29	0.31	N.S.
chr11_2404746	TSSC4	GenicEnhancer	-0.28	0.91	0.23	N.S.	0.92	0.31	N.S.	0.83	0.78	0.81	0.045	Inverse
chr11_2407201	TSSC4	GenicEnhancer	-0.28	0.89	0.21	N.S.	0.86	0.1	N.S.	0.67	0.69	0.68	0.89	N.S.
chr12_5457218	NTF3	GenicEnhancer	-0.32	1	0.98	N.S.	0.97	0.79	N.S.	0.21	0.18	0.19	0.54	N.S.
chr12_131833848	ULK1	GenicEnhancer	-0.25	1.01	0.95	N.S.	1.01	0.91	N.S.	0.53	0.54	0.54	0.59	N.S.
chr12_131832583	PUS1	GenicEnhancer	-0.25	0.91	0.4	N.S.	0.84	0.099	N.S.	0.33	0.34	0.34	0.62	N.S.
chr12_131832845	PUS1	GenicEnhancer	-0.25	0.88	0.2	N.S.	0.82	0.05	Favorable	0.4	0.43	0.41	0.53	N.S.
chr12_131833848	PUS1	GenicEnhancer	-0.25	1.01	0.95	N.S.	1.01	0.91	N.S.	0.53	0.54	0.54	0.59	N.S.
chr13_110233499	COL4A1	GenicEnhancer	-0.31	1.03	0.79	N.S.	1	0.96	N.S.	0.34	0.33	0.39	0.24	N.S.
chr13_113410221	TMCO3	GenicEnhancer	-0.28	0.85	0.054	N.S.	0.88	0.13	N.S.	0.88	0.85	0.83	0.1	N.S.
chr13_113411759	TMCO3	GenicEnhancer	-0.28	0.88	0.22	N.S.	0.89	0.24	N.S.	0.5	0.49	0.52	0.6	N.S.
chr13_113411582	TMCO3	GenicEnhancer	-0.28	0.85	0.09	N.S.	0.87	0.15	N.S.	0.68	0.66	0.67	0.78	N.S.
chr13_113411462	TMCO3	GenicEnhancer	-0.28	0.84	0.098	N.S.	0.87	0.21	N.S.	0.51	0.46	0.48	0.19	N.S.
chr15_68795435	ANP32A	GenicEnhancer	0.36	1.02	0.84	N.S.	1.03	0.76	N.S.	0.56	0.59	0.58	0.38	N.S.
chr15_68795470	ANP32A	GenicEnhancer	0.36	1	0.97	N.S.	1.02	0.87	N.S.	0.58	0.61	0.6	0.48	N.S.
chr16_825571	RPUSD1	GenicEnhancer	-0.28	0.82	0.11	N.S.	0.75	0.025	Favorable	0.38	0.37	0.37	0.98	N.S.
chr16_825257	RPUSD1	GenicEnhancer	-0.28	0.87	0.15	N.S.	0.88	0.18	N.S.	0.62	0.58	0.56	0.071	N.S.
chr16_825966	RPUSD1	GenicEnhancer	-0.28	1.06	0.57	N.S.	1.03	0.77	N.S.	0.51	0.48	0.51	0.76	N.S.
chr16_823777	RPUSD1	GenicEnhancer	-0.28	0.95	0.57	N.S.	0.95	0.6	N.S.	0.76	0.77	0.77	0.78	N.S.
chr16_825881	RPUSD1	GenicEnhancer	-0.28	0.97	0.78	N.S.	0.97	0.78	N.S.	0.62	0.6	0.56	0.27	N.S.
chr16_825410	RPUSD1	GenicEnhancer	-0.28	0.88	0.24	N.S.	0.82	0.073	N.S.	0.44	0.43	0.44	0.79	N.S.
chr16_826164	RPUSD1	GenicEnhancer	-0.28	1.02	0.81	N.S.	1.01	0.95	N.S.	0.54	0.54	0.56	0.79	N.S.
chr16_824411	RPUSD1	GenicEnhancer	-0.28	1	0.99	N.S.	0.95	0.59	N.S.	0.63	0.6	0.63	0.75	N.S.
chr16_826216	RPUSD1	GenicEnhancer	-0.28	0.91	0.39	N.S.	0.9	0.3	N.S.	0.46	0.45	0.44	0.84	N.S.
chr16_825626	RPUSD1	GenicEnhancer	-0.28	0.92	0.45	N.S.	0.89	0.28	N.S.	0.36	0.34	0.35	0.72	N.S.
chr16_824894	RPUSD1	GenicEnhancer	-0.28	0.98	0.87	N.S.	0.98	0.85	N.S.	0.51	0.5	0.53	0.66	N.S.
chr16_825571	CHTF18	GenicEnhancer	-0.28	0.82	0.11	N.S.	0.75	0.025	Favorable	0.38	0.37	0.37	0.98	N.S.
chr16_825257	CHTF18	GenicEnhancer	-0.28	0.87	0.15	N.S.	0.88	0.18	N.S.	0.62	0.58	0.56	0.071	N.S.
chr16_827071	CHTF18	GenicEnhancer	-0.28	0.94	0.51	N.S.	0.98	0.83	N.S.	0.65	0.64	0.62	0.76	N.S.
chr16_825966	CHTF18	GenicEnhancer	-0.28	1.06	0.57	N.S.	1.03	0.77	N.S.	0.51	0.48	0.51	0.76	N.S.
chr16_823777	CHTF18	GenicEnhancer	-0.28	0.95	0.57	N.S.	0.95	0.6	N.S.	0.76	0.77	0.77	0.78	N.S.
chr16_825881	CHTF18	GenicEnhancer	-0.28	0.97	0.78	N.S.	0.97	0.78	N.S.	0.62	0.6	0.56	0.27	N.S.
chr16_825410	CHTF18	GenicEnhancer	-0.28	0.88	0.24	N.S.	0.82	0.073	N.S.	0.44	0.43	0.44	0.79	N.S.
chr16_826164	CHTF18	GenicEnhancer	-0.28	1.02	0.81	N.S.	1.01	0.95	N.S.	0.54	0.54	0.56	0.79	N.S.
chr16_824411	CHTF18	GenicEnhancer	-0.28	1	0.99	N.S.	0.95	0.59	N.S.	0.63	0.6	0.63	0.75	N.S.
chr16_826216	CHTF18	GenicEnhancer	-0.28	0.91	0.39	N.S.	0.9	0.3	N.S.	0.46	0.45	0.44	0.84	N.S.
chr16_825626	CHTF18	GenicEnhancer	-0.28	0.92	0.45	N.S.	0.89	0.28	N.S.	0.36	0.34	0.35	0.72	N.S.
chr16_824894	CHTF18	GenicEnhancer	-0.28	0.98	0.87	N.S.	0.98	0.85	N.S.	0.51	0.5	0.53	0.66	N.S.
chr16_825257	HAGHL	GenicEnhancer	-0.28	0.87	0.15	N.S.	0.88	0.18	N.S.	0.62	0.58	0.56	0.071	N.S.
chr16_826164	HAGHL	GenicEnhancer	-0.28	1.02	0.81	N.S.	1.01	0.95	N.S.	0.54	0.54	0.56	0.79	N.S.
chr16_826216	HAGHL	GenicEnhancer	-0.28	0.91	0.39	N.S.	0.9	0.3	N.S.	0.46	0.45	0.44	0.84	N.S.
chr16_2036845	SLC9A3R2	GenicEnhancer	0.29	1.09	0.48	N.S.	1.08	0.51	N.S.	0.82	0.87	0.85	0.1	N.S.
chr16_2036610	SLC9A3R2	GenicEnhancer	0.29	1.12	0.27	N.S.	1.1	0.37	N.S.	0.62	0.67	0.65	0.034	Positive
chr16_2037376	SLC9A3R2	GenicEnhancer	0.29	1	0.96	N.S.	1.03	0.76	N.S.	0.8	0.85	0.81	0.061	N.S.
chr16_2037554	SLC9A3R2	GenicEnhancer	0.29	1	1	N.S.	1.03	0.78	N.S.	0.73	0.77	0.74	0.25	N.S.
chr16_2037931	SLC9A3R2	GenicEnhancer	0.29	1.14	0.32	N.S.	1.18	0.21	N.S.	0.73	0.78	0.76	0.0073	Positive
chr16_4683252	ANKS3	GenicEnhancer	0.3	1.19	0.12	N.S.	1.19	0.14	N.S.	0.91	0.9	0.84	0.0024	Inconsistent
chr16_4683180	ANKS3	GenicEnhancer	0.3	1.21	0.084	N.S.	1.22	0.073	N.S.	0.8	0.8	0.74	0.018	Inconsistent
chr19_13099542	STX10	GenicEnhancer	0.39	1.11	0.29	N.S.	1.18	0.1	N.S.	0.51	0.53	0.53	0.36	N.S.
chr19_13099167	STX10	GenicEnhancer	0.39	1.14	0.19	N.S.	1.12	0.24	N.S.	0.5	0.5	0.56	0.22	N.S.
chr19_13099087	STX10	GenicEnhancer	0.39	0.93	0.52	N.S.	0.94	0.57	N.S.	0.54	0.49	0.58	0.015	Positive
chr19_51124947	CTU1	GenicEnhancer	-0.33	0.95	0.67	N.S.	0.89	0.34	N.S.	0.26	0.25	0.27	0.63	N.S.
chr19_51124858	CTU1	GenicEnhancer	-0.33	0.85	0.15	N.S.	0.82	0.082	N.S.	0.33	0.32	0.34	0.57	N.S.
chr19_51124586	CTU1	GenicEnhancer	-0.33	0.97	0.74	N.S.	0.92	0.43	N.S.	0.34	0.32	0.36	0.37	N.S.
chr19_51123951	CTU1	GenicEnhancer	-0.33	0.94	0.54	N.S.	0.92	0.42	N.S.	0.39	0.37	0.38	0.68	N.S.
chr19_51125948	CTU1	GenicEnhancer	-0.33	0.95	0.63	N.S.	0.93	0.45	N.S.	0.38	0.37	0.39	0.49	N.S.
chr19_51124805	CTU1	GenicEnhancer	-0.33	0.88	0.25	N.S.	0.84	0.14	N.S.	0.26	0.23	0.26	0.36	N.S.
chr19_51124864	CTU1	GenicEnhancer	-0.33	0.92	0.43	N.S.	0.88	0.26	N.S.	0.25	0.24	0.26	0.55	N.S.
chr19_54244271	TSEN34	GenicEnhancer	-0.31	1.04	0.72	N.S.	1.01	0.9	N.S.	0.52	0.5	0.52	0.63	N.S.
chr19_54242764	TSEN34	GenicEnhancer	-0.31	0.87	0.21	N.S.	0.82	0.061	N.S.	0.4	0.37	0.39	0.63	N.S.
chr2_168244405	STK39	GenicEnhancer	-0.26	0.97	0.77	N.S.	0.97	0.76	N.S.	0.47	0.41	0.45	0.19	N.S.
chr20_23082482	THBD	GenicEnhancer	-0.41	1.07	0.51	N.S.	1.04	0.71	N.S.	0.42	0.41	0.47	0.23	N.S.
chr20_23082159	THBD	GenicEnhancer	-0.41	1.08	0.48	N.S.	1.04	0.71	N.S.	0.42	0.42	0.47	0.3	N.S.
chr20_23082528	THBD	GenicEnhancer	-0.41	1.11	0.31	N.S.	1.02	0.84	N.S.	0.41	0.41	0.46	0.27	N.S.
chr3_125141772	SLC12A8	GenicEnhancer	0.39	1.22	0.041	Unfavorable	1.19	0.072	N.S.	0.46	0.46	0.45	0.89	N.S.
chr5_139668563	CXXC5	GenicEnhancer	0.48	1.23	0.058	N.S.	1.27	0.027	Unfavorable	0.35	0.39	0.33	0.11	N.S.
chr5_139668521	CXXC5	GenicEnhancer	0.48	1.12	0.29	N.S.	1.19	0.11	N.S.	0.41	0.45	0.38	0.12	N.S.
chr6_30113005	PPP1R11	GenicEnhancer	-0.25	0.87	0.16	N.S.	0.84	0.073	N.S.	0.43	0.44	0.46	0.61	N.S.
chr6_30113191	PPP1R11	GenicEnhancer	-0.25	0.95	0.58	N.S.	0.95	0.59	N.S.	0.29	0.29	0.28	0.66	N.S.
chr6_30112628	PPP1R11	GenicEnhancer	-0.25	0.91	0.29	N.S.	0.87	0.13	N.S.	0.35	0.39	0.37	0.36	N.S.
chr6_30112616	PPP1R11	GenicEnhancer	-0.25	0.89	0.21	N.S.	0.86	0.11	N.S.	0.38	0.41	0.39	0.55	N.S.
chr6_30112487	PPP1R11	GenicEnhancer	-0.25	0.89	0.29	N.S.	0.86	0.16	N.S.	0.33	0.35	0.35	0.39	N.S.
chr6_30112412	PPP1R11	GenicEnhancer	-0.25	0.9	0.27	N.S.	0.88	0.18	N.S.	0.55	0.54	0.55	0.9	N.S.
chr6_30112518	PPP1R11	GenicEnhancer	-0.25	0.96	0.65	N.S.	0.92	0.4	N.S.	0.27	0.28	0.29	0.59	N.S.
chr1_27875662	RPA2	GenicEnhancer	-0.19	0.86	0.12	N.S.	0.81	0.024	Favorable	0.71	0.65	0.66	0.066	N.S.
chr1_28517232	SNHG3	GenicEnhancer	-0.19	0.86	0.19	N.S.	0.83	0.11	N.S.	0.29	0.23	0.27	0.026	Inverse
chr1_28517224	SNHG3	GenicEnhancer	-0.19	0.84	0.15	N.S.	0.82	0.09	N.S.	0.3	0.25	0.28	0.018	Inverse
chr1_28517232	RCC1	GenicEnhancer	-0.19	0.86	0.19	N.S.	0.83	0.11	N.S.	0.29	0.23	0.27	0.026	Inverse
chr1_28517224	RCC1	GenicEnhancer	-0.19	0.84	0.15	N.S.	0.82	0.09	N.S.	0.3	0.25	0.28	0.018	Inverse
chr1_155301169	FDPS	GenicEnhancer	-0.25	1	0.97	N.S.	0.97	0.76	N.S.	0.24	0.27	0.29	0.039	Inconsistent
chr1_155301075	FDPS	GenicEnhancer	-0.25	0.93	0.47	N.S.	0.91	0.32	N.S.	0.28	0.29	0.31	0.14	N.S.
chr1_155301152	FDPS	GenicEnhancer	-0.25	0.98	0.84	N.S.	0.95	0.56	N.S.	0.25	0.26	0.28	0.24	N.S.
chr1_155301169	HCN3	GenicEnhancer	-0.25	1	0.97	N.S.	0.97	0.76	N.S.	0.24	0.27	0.29	0.039	Inconsistent
chr1_155301075	HCN3	GenicEnhancer	-0.25	0.93	0.47	N.S.	0.91	0.32	N.S.	0.28	0.29	0.31	0.14	N.S.
chr1_155301152	HCN3	GenicEnhancer	-0.25	0.98	0.84	N.S.	0.95	0.56	N.S.	0.25	0.26	0.28	0.24	N.S.
chr1_155301169	SCAMP3	GenicEnhancer	-0.25	1	0.97	N.S.	0.97	0.76	N.S.	0.24	0.27	0.29	0.039	Inconsistent
chr1_155301075	SCAMP3	GenicEnhancer	-0.25	0.93	0.47	N.S.	0.91	0.32	N.S.	0.28	0.29	0.31	0.14	N.S.
chr1_155301152	SCAMP3	GenicEnhancer	-0.25	0.98	0.84	N.S.	0.95	0.56	N.S.	0.25	0.26	0.28	0.24	N.S.
chr1_155301169	FAM189B	GenicEnhancer	-0.25	1	0.97	N.S.	0.97	0.76	N.S.	0.24	0.27	0.29	0.039	Inconsistent
chr1_155301075	FAM189B	GenicEnhancer	-0.25	0.93	0.47	N.S.	0.91	0.32	N.S.	0.28	0.29	0.31	0.14	N.S.
chr1_155301152	FAM189B	GenicEnhancer	-0.25	0.98	0.84	N.S.	0.95	0.56	N.S.	0.25	0.26	0.28	0.24	N.S.
chr1_155301169	MTX1	GenicEnhancer	-0.25	1	0.97	N.S.	0.97	0.76	N.S.	0.24	0.27	0.29	0.039	Inconsistent
chr1_155301075	MTX1	GenicEnhancer	-0.25	0.93	0.47	N.S.	0.91	0.32	N.S.	0.28	0.29	0.31	0.14	N.S.
chr1_155301152	MTX1	GenicEnhancer	-0.25	0.98	0.84	N.S.	0.95	0.56	N.S.	0.25	0.26	0.28	0.24	N.S.
chr1_160125164	IGSF8	GenicEnhancer	-0.15	0.93	0.43	N.S.	0.94	0.53	N.S.	0.72	0.68	0.7	0.24	N.S.
chr1_160125164	KCNJ10	GenicEnhancer	-0.15	0.93	0.43	N.S.	0.94	0.53	N.S.	0.72	0.68	0.7	0.24	N.S.
chr1_165857033	UCK2	GenicEnhancer	-0.18	0.75	0.0017	Favorable	0.78	0.0071	Favorable	0.64	0.56	0.57	0.025	Inverse
chr1_172450129	PIGC	GenicEnhancer	-0.21	0.94	0.62	N.S.	0.83	0.19	N.S.	0.12	0.11	0.13	0.3	N.S.
chr1_226946100	PSEN2	GenicEnhancer	-0.26	0.92	0.41	N.S.	0.96	0.69	N.S.	0.19	0.19	0.21	0.24	N.S.
chr1_230154342	GALNT2	GenicEnhancer	-0.17	0.89	0.25	N.S.	0.87	0.18	N.S.	0.48	0.48	0.5	0.84	N.S.
chr10_125138431	CTBP2	GenicEnhancer	-0.27	0.91	0.32	N.S.	0.9	0.26	N.S.	0.38	0.42	0.42	0.32	N.S.
chr10_125138333	CTBP2	GenicEnhancer	-0.27	0.96	0.64	N.S.	0.9	0.26	N.S.	0.28	0.29	0.31	0.56	N.S.
chr11_1932431	H19	GenicEnhancer	-0.33	0.92	0.44	N.S.	0.89	0.26	N.S.	0.56	0.52	0.56	0.54	N.S.
chr11_1930584	H19	GenicEnhancer	-0.33	0.98	0.82	N.S.	0.93	0.48	N.S.	0.53	0.52	0.56	0.57	N.S.
chr11_1929124	H19	GenicEnhancer	-0.33	1	1	N.S.	0.99	0.9	N.S.	0.69	0.72	0.69	0.4	N.S.
chr11_1932616	H19	GenicEnhancer	-0.33	0.98	0.87	N.S.	0.93	0.48	N.S.	0.51	0.46	0.52	0.27	N.S.
chr11_1929324	H19	GenicEnhancer	-0.33	0.9	0.22	N.S.	0.86	0.098	N.S.	0.84	0.88	0.84	0.24	N.S.
chr11_1931526	H19	GenicEnhancer	-0.33	0.89	0.26	N.S.	0.85	0.13	N.S.	0.28	0.26	0.27	0.67	N.S.
chr11_2461003	TSSC4	GenicEnhancer	-0.24	1.01	0.91	N.S.	0.97	0.73	N.S.	0.59	0.64	0.63	0.25	N.S.
chr11_2460912	TSSC4	GenicEnhancer	-0.24	0.94	0.51	N.S.	0.89	0.24	N.S.	0.55	0.54	0.54	0.89	N.S.
chr11_2461073	TSSC4	GenicEnhancer	-0.24	1.01	0.9	N.S.	0.97	0.77	N.S.	0.45	0.48	0.51	0.21	N.S.
chr11_2460679	TSSC4	GenicEnhancer	-0.24	0.97	0.73	N.S.	0.91	0.37	N.S.	0.4	0.42	0.42	0.54	N.S.
chr11_2461054	TSSC4	GenicEnhancer	-0.24	1.02	0.84	N.S.	0.97	0.74	N.S.	0.46	0.49	0.52	0.15	N.S.
chr11_2460735	TSSC4	GenicEnhancer	-0.24	0.93	0.46	N.S.	0.88	0.2	N.S.	0.58	0.59	0.6	0.83	N.S.
chr11_2460993	TSSC4	GenicEnhancer	-0.24	0.96	0.67	N.S.	0.92	0.4	N.S.	0.6	0.64	0.63	0.36	N.S.
chr11_2461010	TSSC4	GenicEnhancer	-0.24	1.01	0.94	N.S.	0.95	0.59	N.S.	0.56	0.6	0.6	0.43	N.S.
chr11_13983307	SPON1	GenicEnhancer	-0.18	0.89	0.26	N.S.	0.87	0.15	N.S.	0.75	0.78	0.76	0.64	N.S.
chr13_110232998	COL4A1	GenicEnhancer	-0.34	0.94	0.57	N.S.	0.93	0.49	N.S.	0.33	0.31	0.36	0.6	N.S.
chr13_110233057	COL4A1	GenicEnhancer	-0.34	0.96	0.68	N.S.	0.92	0.45	N.S.	0.37	0.36	0.41	0.51	N.S.
chr13_110232668	COL4A1	GenicEnhancer	-0.34	1.01	0.91	N.S.	0.98	0.86	N.S.	0.39	0.4	0.45	0.25	N.S.
chr14_73763710	PNMA1	GenicEnhancer	-0.14	0.97	0.74	N.S.	0.95	0.55	N.S.	0.31	0.32	0.31	0.9	N.S.
chr14_102209233	HSP90AA1	GenicEnhancer	0.21	1.08	0.45	N.S.	1.08	0.41	N.S.	0.59	0.61	0.58	0.63	N.S.
chr14_102209233	WDR20	GenicEnhancer	0.21	1.08	0.45	N.S.	1.08	0.41	N.S.	0.59	0.61	0.58	0.63	N.S.
chr15_89188254	FANCI	GenicEnhancer	0.11	1.1	0.38	N.S.	1.04	0.69	N.S.	0.81	0.8	0.78	0.17	N.S.
chr15_90867278	HDDC3	GenicEnhancer	-0.17	0.83	0.052	N.S.	0.87	0.15	N.S.	0.51	0.51	0.55	0.23	N.S.
chr16_2090869	SLC9A3R2	GenicEnhancer	0.18	1.31	0.013	Unfavorable	1.27	0.025	Unfavorable	0.68	0.66	0.66	0.39	N.S.
chr16_2090430	SLC9A3R2	GenicEnhancer	0.18	1.23	0.12	N.S.	1.26	0.093	N.S.	0.94	0.93	0.93	0.54	N.S.
chr16_2090437	SLC9A3R2	GenicEnhancer	0.18	1.22	0.11	N.S.	1.26	0.079	N.S.	0.89	0.87	0.87	0.47	N.S.
chr16_4684628	C16orf71	GenicEnhancer	0.22	1.14	0.24	N.S.	1.13	0.28	N.S.	0.83	0.85	0.8	0.023	Inconsistent
chr16_4684628	ANKS3	GenicEnhancer	0.22	1.14	0.24	N.S.	1.13	0.28	N.S.	0.83	0.85	0.8	0.023	Inconsistent
chr17_1039868	NXN	GenicEnhancer	-0.31	1.07	0.53	N.S.	1.06	0.57	N.S.	0.47	0.49	0.5	0.25	N.S.
chr17_1040102	NXN	GenicEnhancer	-0.31	0.94	0.57	N.S.	0.93	0.45	N.S.	0.63	0.62	0.63	0.98	N.S.
chr17_1039080	NXN	GenicEnhancer	-0.31	1.11	0.32	N.S.	1.07	0.47	N.S.	0.54	0.58	0.59	0.33	N.S.
chr17_1040030	NXN	GenicEnhancer	-0.31	1.13	0.22	N.S.	1.1	0.35	N.S.	0.46	0.46	0.49	0.65	N.S.
chr17_1038632	NXN	GenicEnhancer	-0.31	1.11	0.33	N.S.	1.08	0.44	N.S.	0.68	0.71	0.7	0.62	N.S.
chr17_1047300	NXN	GenicEnhancer	-0.28	1.08	0.42	N.S.	1.08	0.43	N.S.	0.5	0.52	0.54	0.51	N.S.
chr17_4222301	CYB5D2	GenicEnhancer	0.21	1.11	0.31	N.S.	1.14	0.26	N.S.	0.84	0.88	0.85	0.054	N.S.
chr17_28709550	KIAA0100	GenicEnhancer	-0.14	0.88	0.13	N.S.	0.92	0.36	N.S.	0.85	0.79	0.8	0.02	Inverse
chr17_40854299	KRT10	GenicEnhancer	-0.21	0.97	0.8	N.S.	0.99	0.91	N.S.	0.35	0.34	0.34	0.87	N.S.
chr17_79115667	C1QTNF1	GenicEnhancer	-0.37	0.97	0.76	N.S.	0.93	0.5	N.S.	0.39	0.37	0.41	0.74	N.S.
chr17_79115939	C1QTNF1	GenicEnhancer	-0.37	1.02	0.85	N.S.	1.03	0.77	N.S.	0.49	0.45	0.49	0.44	N.S.
chr17_79986572	TBC1D16	GenicEnhancer	-0.23	0.74	0.0018	Favorable	0.76	0.0052	Favorable	0.55	0.58	0.53	0.15	N.S.
chr17_79987920	TBC1D16	GenicEnhancer	-0.24	0.94	0.46	N.S.	0.9	0.25	N.S.	0.43	0.42	0.43	0.92	N.S.
chr17_79990313	TBC1D16	GenicEnhancer	-0.22	0.94	0.51	N.S.	0.91	0.33	N.S.	0.34	0.34	0.37	0.26	N.S.
chr17_79990271	TBC1D16	GenicEnhancer	-0.22	0.97	0.71	N.S.	0.93	0.4	N.S.	0.35	0.36	0.38	0.17	N.S.
chr17_79990189	TBC1D16	GenicEnhancer	-0.22	0.97	0.75	N.S.	0.94	0.48	N.S.	0.29	0.29	0.34	0.15	N.S.
chr17_79990313	CCDC40	GenicEnhancer	-0.22	0.94	0.51	N.S.	0.91	0.33	N.S.	0.34	0.34	0.37	0.26	N.S.
chr17_82205298	SLC16A3	GenicEnhancer	-0.18	0.88	0.18	N.S.	0.9	0.29	N.S.	0.69	0.62	0.66	0.0031	Inverse
chr17_82205298	CSNK1D	GenicEnhancer	-0.18	0.88	0.18	N.S.	0.9	0.29	N.S.	0.69	0.62	0.66	0.0031	Inverse
chr17_82235895	SLC16A3	GenicEnhancer	-0.19	0.99	0.95	N.S.	1.03	0.77	N.S.	0.65	0.61	0.6	0.017	Inverse
chr17_82236182	SLC16A3	GenicEnhancer	-0.19	0.97	0.76	N.S.	1	0.97	N.S.	0.63	0.58	0.59	0.076	N.S.
chr17_82235895	CSNK1D	GenicEnhancer	-0.19	0.99	0.95	N.S.	1.03	0.77	N.S.	0.65	0.61	0.6	0.017	Inverse
chr17_82236182	CSNK1D	GenicEnhancer	-0.19	0.97	0.76	N.S.	1	0.97	N.S.	0.63	0.58	0.59	0.076	N.S.
chr19_2555793	LMNB2	GenicEnhancer	-0.13	0.94	0.46	N.S.	0.94	0.51	N.S.	0.82	0.83	0.83	0.55	N.S.
chr19_38701007	EIF3K	GenicEnhancer	-0.23	0.85	0.081	N.S.	0.87	0.15	N.S.	0.64	0.64	0.63	0.86	N.S.
chr19_41409547	EXOSC5	GenicEnhancer	-0.17	0.86	0.15	N.S.	0.85	0.14	N.S.	0.29	0.28	0.26	0.11	N.S.
chr19_41409547	CCDC97	GenicEnhancer	-0.17	0.86	0.15	N.S.	0.85	0.14	N.S.	0.29	0.28	0.26	0.11	N.S.
chr19_49528138	PIH1D1	GenicEnhancer	0.27	1.1	0.3	N.S.	1.19	0.071	N.S.	0.66	0.67	0.68	0.51	N.S.
chr19_49527989	PIH1D1	GenicEnhancer	0.27	1.07	0.46	N.S.	1.15	0.15	N.S.	0.65	0.66	0.66	0.83	N.S.
chr19_49528016	PIH1D1	GenicEnhancer	0.27	1.11	0.3	N.S.	1.18	0.09	N.S.	0.59	0.6	0.6	0.87	N.S.
chr19_49527760	PIH1D1	GenicEnhancer	0.27	1.13	0.22	N.S.	1.21	0.068	N.S.	0.8	0.8	0.79	0.89	N.S.
chr19_49533828	PIH1D1	GenicEnhancer	0.29	1.15	0.2	N.S.	1.25	0.047	Unfavorable	0.74	0.74	0.73	0.75	N.S.
chr19_49533822	PIH1D1	GenicEnhancer	0.29	1.17	0.13	N.S.	1.28	0.022	Unfavorable	0.73	0.73	0.71	0.57	N.S.
chr19_49533761	PIH1D1	GenicEnhancer	0.29	1.13	0.18	N.S.	1.21	0.049	Unfavorable	0.52	0.52	0.5	0.51	N.S.
chr20_45344682	PIGT	GenicEnhancer	-0.18	0.92	0.41	N.S.	0.88	0.19	N.S.	0.53	0.53	0.53	0.92	N.S.
chr20_62357359	CABLES2	GenicEnhancer	0.32	1.02	0.81	N.S.	1.07	0.51	N.S.	0.57	0.58	0.53	0.39	N.S.
chr22_30566147	PES1	GenicEnhancer	-0.22	0.91	0.37	N.S.	0.9	0.3	N.S.	0.38	0.38	0.39	0.86	N.S.
chr22_30566319	PES1	GenicEnhancer	-0.22	0.94	0.48	N.S.	0.92	0.36	N.S.	0.35	0.35	0.35	0.99	N.S.
chr3_50336304	NPRL2	GenicEnhancer	-0.21	0.73	0.0011	Favorable	0.67	4.9e-05	Favorable	0.63	0.56	0.57	0.017	Inverse
chr3_50336210	NPRL2	GenicEnhancer	-0.21	0.71	0.00066	Favorable	0.67	0.0001	Favorable	0.54	0.48	0.5	0.055	N.S.
chr3_50336304	IFRD2	GenicEnhancer	-0.21	0.73	0.0011	Favorable	0.67	4.9e-05	Favorable	0.63	0.56	0.57	0.017	Inverse
chr3_50336210	IFRD2	GenicEnhancer	-0.21	0.71	0.00066	Favorable	0.67	0.0001	Favorable	0.54	0.48	0.5	0.055	N.S.
chr4_103077188	BDH2	GenicEnhancer	-0.18	1	0.96	N.S.	0.92	0.41	N.S.	0.49	0.51	0.51	0.59	N.S.
chr4_103077340	BDH2	GenicEnhancer	-0.18	0.99	0.95	N.S.	0.93	0.47	N.S.	0.29	0.31	0.32	0.45	N.S.
chr5_1089539	SLC12A7	GenicEnhancer	0.2	1.06	0.58	N.S.	1.04	0.7	N.S.	0.86	0.88	0.86	0.2	N.S.
chr5_1090504	SLC12A7	GenicEnhancer	0.2	1.01	0.89	N.S.	1	0.98	N.S.	0.7	0.71	0.68	0.24	N.S.
chr5_157059175	ITK	GenicEnhancer	-0.15	0.98	0.85	N.S.	0.94	0.51	N.S.	0.28	0.28	0.28	0.98	N.S.
chr5_157058637	ITK	GenicEnhancer	-0.15	0.78	0.0084	Favorable	0.81	0.021	Favorable	0.71	0.71	0.67	0.4	N.S.
chr5_157059175	TIMD4	GenicEnhancer	-0.15	0.98	0.85	N.S.	0.94	0.51	N.S.	0.28	0.28	0.28	0.98	N.S.
chr5_157058637	TIMD4	GenicEnhancer	-0.15	0.78	0.0084	Favorable	0.81	0.021	Favorable	0.71	0.71	0.67	0.4	N.S.
chr6_30102626	PPP1R11	GenicEnhancer	-0.18	0.86	0.13	N.S.	0.87	0.15	N.S.	0.58	0.56	0.58	0.61	N.S.
chr6_30102565	PPP1R11	GenicEnhancer	-0.18	0.88	0.26	N.S.	0.85	0.13	N.S.	0.37	0.34	0.38	0.2	N.S.
chr6_30676904	C6orf136	GenicEnhancer	0.25	1.11	0.36	N.S.	1.03	0.8	N.S.	0.83	0.87	0.83	0.21	N.S.
chr6_30676701	C6orf136	GenicEnhancer	0.25	1.14	0.18	N.S.	1.07	0.51	N.S.	0.62	0.69	0.66	0.033	Positive
chr6_30676916	C6orf136	GenicEnhancer	0.25	1.08	0.45	N.S.	0.99	0.89	N.S.	0.72	0.77	0.73	0.14	N.S.
chr6_30676458	C6orf136	GenicEnhancer	0.25	1.01	0.89	N.S.	0.98	0.81	N.S.	0.74	0.75	0.71	0.17	N.S.
chr6_30677055	C6orf136	GenicEnhancer	0.25	1.02	0.82	N.S.	0.95	0.57	N.S.	0.25	0.27	0.28	0.15	N.S.
chr6_30677021	C6orf136	GenicEnhancer	0.25	1.15	0.18	N.S.	1.09	0.43	N.S.	0.71	0.76	0.74	0.14	N.S.
chr6_30676501	C6orf136	GenicEnhancer	0.25	1.01	0.96	N.S.	1	0.99	N.S.	0.9	0.91	0.9	0.52	N.S.
chr6_30676904	FLOT1	GenicEnhancer	0.25	1.11	0.36	N.S.	1.03	0.8	N.S.	0.83	0.87	0.83	0.21	N.S.
chr6_30676701	FLOT1	GenicEnhancer	0.25	1.14	0.18	N.S.	1.07	0.51	N.S.	0.62	0.69	0.66	0.033	Positive
chr6_30676916	FLOT1	GenicEnhancer	0.25	1.08	0.45	N.S.	0.99	0.89	N.S.	0.72	0.77	0.73	0.14	N.S.
chr6_30677021	FLOT1	GenicEnhancer	0.25	1.15	0.18	N.S.	1.09	0.43	N.S.	0.71	0.76	0.74	0.14	N.S.
chr6_30676501	FLOT1	GenicEnhancer	0.25	1.01	0.96	N.S.	1	0.99	N.S.	0.9	0.91	0.9	0.52	N.S.
chr6_32089276	TNXB	GenicEnhancer	-0.24	0.96	0.68	N.S.	0.95	0.54	N.S.	0.78	0.79	0.76	0.2	N.S.
chr6_32089348	TNXB	GenicEnhancer	-0.24	0.95	0.6	N.S.	0.93	0.44	N.S.	0.36	0.38	0.37	0.61	N.S.
chr6_32089276	AGPAT1	GenicEnhancer	-0.24	0.96	0.68	N.S.	0.95	0.54	N.S.	0.78	0.79	0.76	0.2	N.S.
chr6_32089348	AGPAT1	GenicEnhancer	-0.24	0.95	0.6	N.S.	0.93	0.44	N.S.	0.36	0.38	0.37	0.61	N.S.
chr6_44095410	MRPL14	GenicEnhancer	-0.2	0.9	0.33	N.S.	0.89	0.25	N.S.	0.36	0.37	0.37	0.92	N.S.
chr7_888349	SUN1	GenicEnhancer	0.24	1.32	0.02	Unfavorable	1.3	0.028	Unfavorable	0.83	0.89	0.84	0.19	N.S.
chr7_888297	SUN1	GenicEnhancer	0.24	1.29	0.018	Unfavorable	1.29	0.024	Unfavorable	0.72	0.74	0.73	0.5	N.S.
chr7_926933	GET4	GenicEnhancer	-0.24	0.82	0.038	Favorable	0.83	0.04	Favorable	0.64	0.65	0.59	0.12	N.S.
chr7_927332	GET4	GenicEnhancer	-0.24	0.86	0.12	N.S.	0.84	0.088	N.S.	0.56	0.54	0.52	0.32	N.S.
chr7_927311	GET4	GenicEnhancer	-0.24	0.93	0.44	N.S.	0.96	0.67	N.S.	0.76	0.77	0.75	0.8	N.S.
chr7_926560	GET4	GenicEnhancer	-0.24	0.8	0.033	Favorable	0.82	0.052	N.S.	0.48	0.51	0.48	0.37	N.S.
chr7_926445	GET4	GenicEnhancer	-0.24	0.95	0.58	N.S.	0.91	0.36	N.S.	0.47	0.5	0.47	0.47	N.S.
chr7_2528259	IQCE	GenicEnhancer	-0.16	1	1	N.S.	0.98	0.86	N.S.	0.32	0.31	0.31	0.84	N.S.
chr7_99976843	ZSCAN21	GenicEnhancer	-0.22	0.85	0.12	N.S.	0.84	0.076	N.S.	0.45	0.43	0.46	0.57	N.S.
chr7_99976760	ZSCAN21	GenicEnhancer	-0.22	0.81	0.046	Favorable	0.87	0.17	N.S.	0.57	0.57	0.58	0.93	N.S.
chr7_99976797	ZSCAN21	GenicEnhancer	-0.22	0.89	0.25	N.S.	0.88	0.19	N.S.	0.5	0.47	0.51	0.42	N.S.
chr7_150375879	ZNF775	GenicEnhancer	-0.15	0.9	0.3	N.S.	0.9	0.3	N.S.	0.62	0.59	0.64	0.065	N.S.
chr7_150375879	REPIN1	GenicEnhancer	-0.15	0.9	0.3	N.S.	0.9	0.3	N.S.	0.62	0.59	0.64	0.065	N.S.
chr7_158592163	PTPRN2	GenicEnhancer	-0.28	0.83	0.088	N.S.	0.82	0.055	N.S.	0.48	0.47	0.5	0.7	N.S.
chr8_143899470	NRBP2	GenicEnhancer	-0.21	0.91	0.37	N.S.	0.85	0.12	N.S.	0.29	0.29	0.33	0.23	N.S.
chr8_143899470	GRINA	GenicEnhancer	-0.21	0.91	0.37	N.S.	0.85	0.12	N.S.	0.29	0.29	0.33	0.23	N.S.
chr8_143948845	GRINA	GenicEnhancer	0.24	0.98	0.86	N.S.	1.03	0.74	N.S.	0.69	0.67	0.62	0.0052	Inconsistent
chr8_143948674	GRINA	GenicEnhancer	0.24	1	0.98	N.S.	1.06	0.55	N.S.	0.65	0.64	0.61	0.17	N.S.
chr8_144042738	OPLAH	GenicEnhancer	-0.23	0.86	0.18	N.S.	0.86	0.2	N.S.	0.35	0.33	0.38	0.14	N.S.
chr8_144042738	PARP10	GenicEnhancer	-0.23	0.86	0.18	N.S.	0.86	0.2	N.S.	0.35	0.33	0.38	0.14	N.S.
chr8_144041059	EXOSC4	GenicEnhancer	-0.23	0.83	0.044	Favorable	0.86	0.1	N.S.	0.75	0.73	0.74	0.55	N.S.
chr8_144041036	EXOSC4	GenicEnhancer	-0.23	0.83	0.035	Favorable	0.85	0.058	N.S.	0.84	0.82	0.82	0.24	N.S.
chr8_144042738	EXOSC4	GenicEnhancer	-0.23	0.86	0.18	N.S.	0.86	0.2	N.S.	0.35	0.33	0.38	0.14	N.S.
chr8_144042738	GRINA	GenicEnhancer	-0.23	0.86	0.18	N.S.	0.86	0.2	N.S.	0.35	0.33	0.38	0.14	N.S.
chr8_144041059	MAF1	GenicEnhancer	-0.23	0.83	0.044	Favorable	0.86	0.1	N.S.	0.75	0.73	0.74	0.55	N.S.
chr8_144041036	MAF1	GenicEnhancer	-0.23	0.83	0.035	Favorable	0.85	0.058	N.S.	0.84	0.82	0.82	0.24	N.S.
chr8_144042738	MAF1	GenicEnhancer	-0.23	0.86	0.18	N.S.	0.86	0.2	N.S.	0.35	0.33	0.38	0.14	N.S.
chr8_144041059	SHARPIN	GenicEnhancer	-0.23	0.83	0.044	Favorable	0.86	0.1	N.S.	0.75	0.73	0.74	0.55	N.S.
chr8_144042738	SHARPIN	GenicEnhancer	-0.23	0.86	0.18	N.S.	0.86	0.2	N.S.	0.35	0.33	0.38	0.14	N.S.
chr8_144042738	PLEC	GenicEnhancer	-0.23	0.86	0.18	N.S.	0.86	0.2	N.S.	0.35	0.33	0.38	0.14	N.S.
chr9_137218917	SSNA1	GenicEnhancer	-0.22	0.82	0.049	Favorable	0.84	0.086	N.S.	0.65	0.63	0.6	0.031	Inverse
chr9_137235684	NDOR1	GenicEnhancer	-0.23	0.99	0.91	N.S.	0.95	0.6	N.S.	0.5	0.49	0.53	0.36	N.S.
chr9_137235684	SSNA1	GenicEnhancer	-0.23	0.99	0.91	N.S.	0.95	0.6	N.S.	0.5	0.49	0.53	0.36	N.S.
chr1_1161890	C1orf159	IntergenicEnhancer	-0.24	0.93	0.42	N.S.	0.9	0.27	N.S.	0.65	0.63	0.62	0.57	N.S.
chr1_1160227	C1orf159	IntergenicEnhancer	-0.24	0.84	0.031	Favorable	0.84	0.027	Favorable	0.87	0.89	0.87	0.54	N.S.
chr1_1161799	C1orf159	IntergenicEnhancer	-0.24	0.94	0.48	N.S.	0.93	0.47	N.S.	0.55	0.56	0.54	0.91	N.S.
chr1_1160357	C1orf159	IntergenicEnhancer	-0.24	0.88	0.17	N.S.	0.86	0.1	N.S.	0.72	0.71	0.74	0.51	N.S.
chr1_1161647	C1orf159	IntergenicEnhancer	-0.24	1.01	0.88	N.S.	1	0.98	N.S.	0.5	0.48	0.53	0.27	N.S.
chr1_1161853	C1orf159	IntergenicEnhancer	-0.24	0.92	0.37	N.S.	0.9	0.27	N.S.	0.52	0.52	0.53	0.94	N.S.
chr1_1161337	C1orf159	IntergenicEnhancer	-0.24	0.85	0.059	N.S.	0.85	0.06	N.S.	0.73	0.72	0.75	0.61	N.S.
chr1_1161385	C1orf159	IntergenicEnhancer	-0.24	0.85	0.064	N.S.	0.85	0.061	N.S.	0.76	0.74	0.77	0.42	N.S.
chr1_1200575	UBE2J2	IntergenicEnhancer	-0.18	0.83	0.041	Favorable	0.91	0.32	N.S.	0.51	0.51	0.51	0.98	N.S.
chr1_1200575	C1orf159	IntergenicEnhancer	-0.18	0.83	0.041	Favorable	0.91	0.32	N.S.	0.51	0.51	0.51	0.98	N.S.
chr1_1236572	UBE2J2	IntergenicEnhancer	-0.18	0.83	0.03	Favorable	0.81	0.017	Favorable	0.8	0.76	0.8	0.15	N.S.
chr1_1236572	PUSL1	IntergenicEnhancer	-0.18	0.83	0.03	Favorable	0.81	0.017	Favorable	0.8	0.76	0.8	0.15	N.S.
chr1_1240471	UBE2J2	IntergenicEnhancer	-0.21	0.82	0.024	Favorable	0.85	0.078	N.S.	0.86	0.83	0.83	0.028	Inverse
chr1_50979013	CDKN2C	IntergenicEnhancer	-0.15	0.84	0.13	N.S.	0.75	0.022	Favorable	0.19	0.19	0.17	0.64	N.S.
chr10_133443092	ECHS1	IntergenicEnhancer	-0.15	0.9	0.25	N.S.	0.84	0.043	Favorable	0.78	0.75	0.79	0.25	N.S.
chr10_133443092	CYP2E1	IntergenicEnhancer	-0.15	0.9	0.25	N.S.	0.84	0.043	Favorable	0.78	0.75	0.79	0.25	N.S.
chr11_734704	CD151	IntergenicEnhancer	-0.07	0.94	0.54	N.S.	0.97	0.76	N.S.	0.77	0.74	0.74	0.059	N.S.
chr11_2043517	H19	IntergenicEnhancer	-0.33	0.99	0.91	N.S.	0.94	0.6	N.S.	0.42	0.38	0.46	0.044	Inconsistent
chr11_2065453	H19	IntergenicEnhancer	-0.25	0.92	0.44	N.S.	0.89	0.26	N.S.	0.5	0.46	0.53	0.2	N.S.
chr16_56672942	MT1H	IntergenicEnhancer	-0.16	0.9	0.31	N.S.	0.85	0.14	N.S.	0.38	0.33	0.35	0.21	N.S.
chr16_56672942	MT1X	IntergenicEnhancer	-0.16	0.9	0.31	N.S.	0.85	0.14	N.S.	0.38	0.33	0.35	0.21	N.S.
chr16_56672942	MT2A	IntergenicEnhancer	-0.16	0.9	0.31	N.S.	0.85	0.14	N.S.	0.38	0.33	0.35	0.21	N.S.
chr4_173496834	HAND2	IntergenicEnhancer	-0.38	1	0.99	N.S.	0.94	0.55	N.S.	0.61	0.61	0.64	0.63	N.S.
chr6_44236272	SLC35B2	IntergenicEnhancer	-0.18	1.02	0.83	N.S.	0.97	0.74	N.S.	0.31	0.32	0.31	0.97	N.S.
chr7_5120747	WIPI2	IntergenicEnhancer	-0.21	0.9	0.29	N.S.	0.88	0.19	N.S.	0.63	0.66	0.63	0.54	N.S.

## Sheet: Table S3.3
Table S3.3.1 Comparison of methylation-based, expression-based, and methylation-expression combination-based OS prognostic model
	CpG pos (hg38)	OS.Expr.Cutoff	OS.Expr.P	OS.Methy.Cutoff	OS.Methy.P	OS.Combined.Cutoff	OS.Combined.P
CDC20	chr1:43360233	8.24	9e-08	0.44	8e-05	8.24, 0.40	2e-10
UCK2	chr1:165857033	9.52	1e-13	0.4	3e-07	9.52, 0.70	2e-13
SLC22A15	chr1:115978918	6.93	0.0002	0.47	0.0005	6.93, 0.66	1e-05
CACYBP	chr1:175073161	11.14	1e-05	0.32	0.01	11.39, 0.18	3e-08
MTA3	chr2:42492645	9.31	0.008	0.68	0.02	9.25, 0.92	0.0008
SLC9A3R2	chr16:2090869	10.71	0.0001	0.48	0.001	10.82, 0.66	4e-08
Table S3.3.2 Comparison of methylation-based, expression-based, and methylation-expression combination-based PFS prognostic model
	CpG pos (hg38)	PFS.Expr.Cutoff	PFS.Expr.P	PFS.Methy.Cutoff	PFS.Methy.P	PFS.Combined.Cutoff	PFS.Combined.P
CDC20	chr1:43360233	8.21	6e-05	0.44	0.002	7.98, 0.44	1e-05
UCK2	chr1:165857033	9.43	0.0001	0.34	2e-05	8.46, 0.34	1e-06
LRRC4	chr7:128032099	2.94	0.001	0.48	7e-06	3.38, 0.48	3e-06
MTA3	chr2:42492645	9.31	0.09	0.92	0.0003	9.1, 0.92	9e-06
HEATR6	chr17:60079852	8.43	0.0009	0.4	0.0001	8.19, 0.40	3e-07
CACYBP	chr1:175073161	11.14	0.02	0.17	0.0001	11.37, 0.17	4e-08
SLC9A3R2	chr16:2090869	11.86	8e-05	0.86	0.2	11.86, 0.82	0.0005
ITK	chr5:157058637	4.09	0.0002	0.68	0.2	4.09, 0.75	0.0001
Note:
Expr.Cutoff, refer to optimal cutoff of normalized gene expression (Log2 transfromed FPKM) with lowest log-rank test p-value at expression-level K-M survival analysis
Methy.Cutoff, refer to optimal cutoff of methylation level with lowest log-rank test p-value at methylation-level K-M survival analysis
Combined.Cutoff, refer to optimal cutoff of combination of methylation and expression with lowest log-rank test p-value at combination-level K-M survival analysis
P, refer to log-rank test p value
