# Supplementary material for: Integrative Analysis of Epigenome and Transcriptome Data Reveals Aberrantly Methylated Promoters and Enhancers in Hepatocellular Carcinoma
Source: Front Oncol. 2021 Nov 10;11:769390. doi: 10.3389/fonc.2021.769390 (PMC8631276; doi:10.3389/fonc.2021.769390)
Supplement: Supplementary file 4 [file DataSheet_4.xlsx]

## Sheet: SurvivalAndTumorStageGene(N=9)
				LO2			HepG2
				Mean	SD	P	Mean	SD	P
	Survival	KIF15	0	1	0.046		1	0.07
		KIF15	100	1.49	0.0021	5e-05	2.63	0.55	0.0071
		SLC22A15	0	1	0.47		1	0.37
		SLC22A15	100	2.61	0.17	0.0051	2.28	0.44	0.018
		CDKN2C	0	1	0.18		1	0.12
		CDKN2C	100	1.57	0.23	0.028	2.16	0.3	0.0032
Tumor stage		CDC20	0	1	0.08		1	0.17
		CDC20	100	1.29	0.02	0.0037	2.44	0.59	0.015
		UCK2	0	1	0.13		1	0.22
		UCK2	100	1.61	0.19	0.011	1.78	0.4	0.044
		HEATR6	0	1	0.092		1	0.2
		HEATR6	100	1.76	0.32	0.016	2.54	0.53	0.0094
		SLC9A3R2	0	1	0.14		1	0.06
		SLC9A3R2	100	1.51	0.14	0.011	1.25	0.09	0.015
		KIAA0100	0	1	0.13		1	0.29
		KIAA0100	100	1.4	0.11	0.015	1.61	0.21	0.042
		SLC16A3	0	1	0.33		1	0.57
		SLC16A3	100	1.27	0.33	0.38	2.23	0.96	0.13

## Sheet: PathwayHubGene(N=15)
					LO2			HepG2
					Mean	SD	P	Mean	SD	P
		Cell cycle	CDC20	0	1	0.08		1	0.17
			CDC20	100	1.29	0.02	0.0037	2.44	0.59	0.015
			CDKN3	0	1	0.12		1	1.21
			CDKN3	100	3.2	0.62	0.0037	2.43	1.08	0.2
			DLGAP5	0	1	0.24		1	0.37
			DLGAP5	100	1.36	0.17	0.1	1.53	1.8	0.64
			KIF2C	0	1	0.046		1	0.15
			KIF2C	100	1.49	0.0021	5.5e-05	2.55	0.55	0.009
			BUB1B	0	1	0.14		1	0.35
			BUB1B	100	2.66	0.68	0.014	1.84	0.25	0.028
		DNA repair	LIG1	0	1	0.08		1	0.29
			LIG1	100	1.96	0.27	0.0039	2.52	0.3	0.0032
			RFC1	0	1	0.49		1	0.24
			RFC1	100	2.62	0.38	0.01	1.08	0.17	0.65
HIV infection	TP53 regulation		POLR2B	0	1	0.1		1	0.13
			POLR2B	100	1.54	0.28	0.035	1.36	0.1	0.0081
			POLR2G	0	1	0.21		1	0.29
			POLR2G	100	2.1	0.63	0.046	0.93	0.1	0.72
			POLR2D	0	1	0.04		1	0.03
			POLR2D	100	1.44	0.24	0.034	1.5	0.15	0.0044
			UBC	0	1	0.32		1	0.17
			UBC	100	1.69	0.12	0.024	0.97	0.09	0.81
			TAF5	0	1	0.16		1	0.41
			TAF5	100	2.34	0.6	0.021	0.97	0.15	0.92
HIV infection			NCBP2	0	1	0.16		1	0.34
			NCBP2	100	1.81	0.33	0.018	0.95	0.14	0.83
		Metabolicpathway	COMT	0	1	0.19		1	0.36
			COMT	100	0.72	0.15	0.11	2.74	0.31	0.0031
			ADH1A	0	1	0.046		1	0.066
			ADH1A	100	1.49	0.0021	5.5e-05	1.86	0.42	0.026
